# Supplementary material for: Progression of cardiac allograft vasculopathy assessed by serial three-vessel quantitative coronary angiography
Source: PLoS One. 2018 Aug 27;13(8):e0202950. doi: 10.1371/journal.pone.0202950 (PMC6110499; doi:10.1371/journal.pone.0202950)
Supplement: S1 Data — (XLSX) [file pone.0202950.s001.xlsx]

## Sheet: Tabelle1
Sex	RecipientAgeAtTransplantation	PrimaryCauseOfTransplantation	ActiveSmoke	Cohort	WeightAtLatestFolowup	Azathioprin	Predonisone	MMF	Statin	CalciumChannelBlocker	ACEorARB	BetaBlocker	Ezetimibe	Aspirin	Clopidogrel	Creatinin	eGFR	Tcho	HDL	LDL	TG	HbA1c	TotalNumberOfEMBs	RelevantRejections	RelevantRejectionsMorethan2R	RelevantRejectionsWithin2M	Height	BMI	SBP_A	DBP_A	Pulse_A	Donage	Dongender	CMV_D	CMV_R	CMVinf	LVEF_1Y	LVEF_FU	Revascularisation1	Revascularisation2	ISHLT CAV 1Y/POST	ISHLT CAV FU	BL Angio / PRE	1 year Angio / POST	long-term Angio / FU	ISHLTgroup
M	22	DCM	N	Tacrolimus	99.7	N	N	Y	Pravastatin	Y	Y	N	N	N	N	95	89.5804	3.51	1.48	1.67	0.8	4.7	34	2	0.0588235	0	185	29.1308	127	55	74	18	M	N	N	N	61	65	NA	NA	0	0	N	Y	Y	0Zero
M	20	HCM	N	Tacrolimus	73	N	Y	N	Rosuvastatin	Y	Y	N	N	N	N	120	64.7143	4.43	1.38	2.61	0.97	NA	63	4	0.0634921	0	177	23.3011	141	85	84	21	M	N	N	N	60	70	NA	NA	N/A	0	N	N	Y	0Zero
M	56	CAD	Y	Everolimus	73	N	N	Y	Fluvastatin	N	Y	N	Y	Y	N	144	41.9433	5.56	1.81	3.12	1.38	6	44	3	0.0681818	0	174	24.1115	114	83	94	34	M	Y	Y	N	50	65	NA	NA	0	1	Y	Y	Y	1NonZero
M	40	DCM	N	Tacrolimus	103	N	Y	Y	Atorvastatin	N	Y	Y	N	Y	N	114	63.7755	3.38	1.27	1.71	0.89	5.2	32	1	0.03125	0	168	36.4938	135	92	86	26	M	Y	N	Y	68	65	NA	NA	0	0	Y	Y	Y	0Zero
M	42	CAD	N	Everolimus	71	N	N	Y	Atorvastatin	N	Y	Y	Y	Y	N	104	69.9956	4.58	1.21	2.46	2.01	5.3	36	2	0.0555556	0	179	22.1591	119	66	60	45	M	N	N	N	65	60	Y	NA	1	2	Y	Y	Y	1NonZero
M	47	DCM	N	Tacrolimus	58	N	N	Y	Pravastatin	Y	N	N	N	Y	N	74	92.7558	3.22	0.83	1.95	0.96	NA	43	3	0.0697674	0	175	18.9388	104	68	81	16	M	Y	Y	Y	50	55	Y	NA	0	2	Y	Y	Y	1NonZero
M	40	CAD	Y	Tacrolimus	63	N	N	Y	Atorvastatin	N	Y	Y	N	Y	N	102	73.7953	1.92	0.84	0.8	0.62	5.8	25	1	0.04	0	175	20.5714	92	63	73	51	M	Y	N	Y	65	65	Y	NA	0	2	Y	Y	Y	1NonZero
M	53	CAD	N	Tacrolimus	72	N	N	Y	Pravastatin	Y	Y	Y	N	Y	N	73	97.4699	4.38	1.4	2.68	0.67	5.5	15	0	0	0	173	24.0569	128	64	87	65	M	N	N	N	60	60	NA	NA	0	1	N	Y	Y	1NonZero
M	48	DCM	Y	Everolimus	65.9	N	N	Y	Fluvastatin	N	N	Y	N	N	N	82	92.2731	5.04	1.16	2.99	1.97	5.8	22	2	0.0909091	0	171	22.5368	146	90	94	53	M	N	N	N	60	65	NA	NA	0	0	Y	Y	Y	0Zero
M	41	DCM	N	Tacrolimus	90	N	Y	N	Pravastatin	Y	Y	N	N	Y	Y	79	97.5199	5.41	1.06	3.2	2.53	6.1	26	1	0.0384615	0	165	33.0579	132	94	97	32	M	Y	N	N	65	60	Y	Y	0	2	Y	Y	Y	1NonZero
F	34	DCM	N	Everolimus	85	N	N	Y	Fluvastatin	N	Y	Y	Y	N	N	117	49.4888	3.15	0.92	1.89	0.76	NA	23	1	0.0434783	1	166	30.8463	108	80	83	42	M	N	N	N	60	35	NA	NA	0	0	Y	Y	Y	0Zero
M	16	DCM	N	Tacrolimus	46	N	N	Y	Atorvastatin	N	Y	N	N	Y	N	44	151.42	2.41	1.24	0.83	0.75	4.7	22	0	0	0	165	16.8962	127	77	101	44	M	N	N	N	66	65	NA	NA	1	1	N	Y	Y	1NonZero
F	49	Congenital heart disease	N	Everolimus	54.9	N	N	Y	Fluvastatin	Y	N	N	Y	Y	N	93	59.7931	7.27	1.07	NA	6.26	4.6	21	1	0.047619	0	164	20.412	114	82	98	48	F	Y	Y	N	65	65	NA	NA	0	1	Y	Y	Y	1NonZero
M	57	CAD	N	Everolimus	73	N	Y	N	Rosuvastatin	N	Y	N	N	Y	N	212	26.0335	7.01	1	NA	10.25	NA	34	0	0	0	162	27.8159	151	68	96	58	M	Y	Y	Y	64	60	NA	NA	0	1	Y	Y	Y	1NonZero
M	14	DCM	N	Everolimus	71	N	N	Y	Fluvastatin	N	Y	N	N	N	N	70	129.145	5.36	0.81	>3.35	5.63	5.7	19	0	0	0	169	24.8591	135	87	90	24	F	N	N	N	65	60	NA	NA	0	0	N	Y	Y	0Zero
M	55	DCM	N	Everolimus	90	N	Y	Y	Pravastatin	N	N	N	N	Y	N	97	68.5751	NA	NA	NA	NA	NA	55	4	0.0727273	0	174	29.7265	125	83	110	39	M	Y	Y	Y	60	60	NA	NA	0	1	Y	Y	Y	1NonZero
M	62	DCM	N	Tacrolimus	105	N	N	Y	Simvastatin	Y	Y	Y	Y	N	N	108	59.8064	4.08	1.26	1.98	1.86	NA	22	1	0.0454545	0	176	33.8972	143	81	59	48	M	N	N	N	65	65	NA	NA	0	1	Y	Y	Y	1NonZero
M	58	Valvular disease	N	Everolimus	68	N	Y	N	Fluvastatin	N	Y	N	Y	Y	N	113	57.6611	5.11	1.67	2.9	1.19	6.3	31	2	0.0645161	0	177	21.7051	159	102	73	46	M	Y	N	N	65	60	NA	NA	1	1	Y	Y	Y	1NonZero
M	48	CAD	Y	Tacrolimus	72.2	N	Y	Y	Pravastatin	N	Y	N	N	N	N	131	52.2052	4.54	1.21	2.45	1.93	5.8	21	0	0	0	172	24.4051	141	94	89	48	M	Y	N	Y	65	60	NA	NA	0	0	Y	Y	Y	0Zero
F	44	Other	N	Tacrolimus	50	N	Y	Y	Fluvastatin	N	N	N	N	N	N	100	54.8165	5.11	2.76	1.97	0.84	5.3	30	2	0.0666667	0	171	17.0993	130	88	58	41	F	Y	Y	Y	65	65	NA	NA	0	1	Y	Y	Y	1NonZero
M	54	CAD	Y	Tacrolimus	77	N	N	Y	Atorvastatin	Y	Y	N	N	N	N	85	86.336	3.34	0.93	1.73	1.49	5.3	17	0	0	0	173	25.7276	132	88	78	47	M	N	Y	N	55	60	NA	NA	0	0	N	Y	Y	0Zero
M	52	CAD	N	Tacrolimus	86.3	N	N	Y	Pravastatin	N	N	Y	N	Y	Y	151	41.8469	4.07	0.88	2.3	1.97	5.6	25	4	0.16	0	175	28.1796	145	89	77	52	M	Y	N	N	62	65	Y	Y	1	3	N	Y	Y	1NonZero
F	60	DCM	N	Tacrolimus	60.5	N	N	Y	Atorvastatin	N	Y	N	N	N	N	128	38.1012	4.17	1.97	1.85	0.77	5	14	0	0	0	158	24.2349	140	65	84	56	F	Y	N	Y	65	65	NA	NA	0	0	N	Y	Y	0Zero
M	56	DCM	N	Everolimus	68.5	N	Y	Y	Fluvastatin	N	N	Y	N	Y	N	169	34.6573	3.96	1.49	1.93	1.2	NA	43	5	0.116279	0	178	21.6197	117	69	100	48	M	N	N	N	60	60	Y	Y	1	2	Y	Y	Y	1NonZero
F	19	Other	N	Tacrolimus	48	N	Y	Y	Fluvastatin	N	N	N	N	Y	N	121	52.0188	3.07	1.46	1.06	1.21	5.3	33	4	0.121212	0	163	18.0662	105	64	64	37	F	N	N	N	65	60	Y	Y	0	0	Y	Y	Y	0Zero
F	49	Other	N	Everolimus	45.5	N	Y	Y	Fluvastatin	Y	N	N	N	N	N	100	54.1161	5.78	2.23	2.36	2.62	7.4	23	0	0	0	162	17.3373	112	70	80	18	F	N	N	N	65	65	NA	NA	0	0	Y	Y	Y	0Zero
F	35	DCM	N	Everolimus	80	N	N	Y	Atorvastatin	N	Y	N	N	Y	N	106	54.7584	6.48	1.1	4.23	2.53	5.5	29	1	0.0344828	0	163	30.1103	93	73	86	36	M	N	N	N	65	60	NA	NA	0	1	Y	Y	Y	1NonZero
M	49	DCM	N	Everolimus	72	N	N	Y	Fluvastatin	N	Y	N	Y	N	N	165	38.45	5.72	1.81	3.38	1.17	5.8	23	0	0	0	165	26.4463	141	88	95	46	M	N	N	N	65	65	NA	NA	0	0	Y	Y	Y	0Zero
F	33	Other	N	Everolimus	57.6	N	Y	Y	Fluvastatin	N	Y	Y	N	Y	N	97	61.1008	4.56	1.89	1.92	1.66	5.6	32	3	0.09375	0	164	21.4158	118	81	86	56	F	N	Y	Y	70	60	NA	NA	0	1	N	Y	Y	1NonZero
M	53	DCM	N	Tacrolimus	90	N	N	Y	Atorvastatin	N	Y	N	N	Y	N	82	88.0188	2.99	0.93	1.41	1.44	7.2	20	0	0	0	163	33.8741	151	67	NA	61	F	Y	Y	N	67	65	NA	NA	0	0	Y	Y	Y	0Zero
M	57	CAD	N	Everolimus	NA	Y	Y	N	Fluvastatin	N	Y	N	N	Y	N	101	67.0368	5.1	0.98	NA	6.19	5.9	24	0	0	0	180	NA	118	63	108	55	M	Y	N	Y	60	60	Y	NA	0	2	N	Y	Y	1NonZero
F	54	CAD	N	Tacrolimus	53.3	N	Y	Y	Atorvastatin	N	N	N	Y	Y	N	144	33.2207	2.82	1.42	0.69	1.57	5.5	31	2	0.0645161	0	158	21.3507	141	89	76	54	F	Y	Y	Y	65	60	NA	NA	0	0	N	Y	Y	0Zero
M	53	DCM	N	Everolimus	79.7	N	Y	Y	Fluvastatin	N	Y	N	Y	N	N	130	51.2841	5.37	1.63	2.93	1.79	5.2	19	0	0	0	174	26.3245	137	92	103	33	M	N	N	N	65	65	NA	NA	0	0	Y	Y	Y	0Zero
M	25	DCM	Y	Everolimus	84	N	Y	Y	Pravastatin	Y	Y	N	N	N	N	109	77.738	5.26	1.74	2.65	1.92	5.5	26	3	0.115385	0	187	24.0213	123	66	76	20	M	N	N	N	65	65	NA	NA	0	0	Y	Y	Y	0Zero
M	17	Other	Y	Tacrolimus	63.5	Y	N	N	Pravastatin	Y	Y	N	N	N	N	94	96.2	3.85	1.66	1.44	1.66	5.4	20	0	0	0	170	21.9723	132	65	96	34	F	Y	N	Y	65	65	NA	NA	0	0	N	Y	Y	0Zero
M	49	DCM	N	Tacrolimus	82	N	Y	N	Fluvastatin	N	Y	N	N	Y	N	114	62.3238	5.8	2.73	2.53	1.2	6.1	18	2	0.111111	0	176	26.4721	174	104	78	59	M	N	Y	Y	65	65	NA	NA	1	1	N	Y	Y	1NonZero
F	17	DCM	N	Tacrolimus	44	N	N	Y	Atorvastatin	Y	N	N	N	Y	N	92	76.1815	3.12	1.14	1.64	0.75	5	19	0	0	0	165	16.1616	107	65	89	48	F	Y	N	N	65	40	NA	NA	0	0	Y	Y	Y	0Zero
M	19	Other	N	Everolimus	51	N	N	Y	Fluvastatin	Y	N	N	N	Y	N	43	148.738	4.07	1.44	2.22	0.91	5.3	28	0	0	0	178	16.0965	109	47	59	39	M	Y	N	Y	65	65	NA	NA	0	1	Y	Y	Y	1NonZero
M	62	CAD	N	Tacrolimus	60	N	N	Y	Atorvastatin	N	N	Y	N	N	N	120	51.4048	4.94	1.29	3	1.43	5.7	22	0	0	0	166	21.7738	142	97	79	48	F	N	N	N	65	65	NA	NA	1	1	Y	Y	Y	1NonZero
M	59	CAD	N	Everolimus	89	N	Y	Y	Rosuvastatin	Y	Y	N	N	Y	Y	241	22.5733	4.44	1.28	2.41	1.65	6.1	28	4	0.142857	0	176	28.7319	164	68	85	21	M	Y	N	Y	65	65	Y	NA	0	2	N	Y	Y	1NonZero
F	19	Other	N	Tacrolimus	64.4	N	N	Y	Pravastatin	Y	Y	N	N	N	N	88	79.9902	4.64	1.81	2.37	1.01	5.4	14	0	0	0	169	22.5482	118	77	78	44	M	Y	Y	Y	65	70	NA	NA	0	0	N	Y	Y	0Zero
M	48	CAD	N	Everolimus	119	N	Y	Y	Fluvastatin	N	N	N	Y	Y	Y	195	32.1074	4.92	0.94	NA	4.9	8.6	22	0	0	0	180	36.7284	146	78	89	59	M	Y	Y	N	60	60	Y	Y	N/A	2	Y	N	Y	1NonZero
F	39	DCM	N	Everolimus	68	N	N	Y	Fluvastatin	N	N	Y	N	N	N	80	77.8655	4.8	1.67	2.64	1.07	5.7	19	1	0.0526316	0	180	20.9877	121	88	103	25	F	Y	N	Y	65	65	NA	NA	0	0	N	Y	Y	0Zero
M	68	CAD	N	Tacrolimus	56	N	Y	Y	Rosuvastatin	Y	Y	N	N	Y	N	142	41.3264	4.15	0.78	2.79	1.28	NA	16	0	0	0	170	19.3772	104	63	56	59	F	Y	Y	N	60	55	Y	NA	1	2	Y	Y	Y	1NonZero
M	63	DCM	N	Everolimus	91.2	N	Y	Y	Simvastatin	N	Y	N	N	Y	N	118	54.6713	5.46	1.14	2.95	3.01	6.1	17	0	0	0	180	28.1481	138	75	96	62	M	N	N	N	65	60	NA	NA	1	1	Y	Y	Y	1NonZero
F	64	CAD	N	Everolimus	69	N	Y	Y	Pravastatin	N	Y	N	N	Y	N	74	70.2035	3.37	2.77	2.81	1.75	NA	29	2	0.0689655	0	167	24.7409	134	75	85	49	M	Y	Y	Y	54	65	NA	NA	0	0	Y	Y	Y	0Zero
F	17	DCM	Y	Everolimus	73	N	Y	Y	Fluvastatin	N	Y	Y	Y	N	N	106	60.676	2.81	0.58	0.93	2.86	6.1	49	5	0.102041	0	176	23.5666	91	63	65	35	M	N	N	N	65	60	NA	NA	0	1	N	Y	Y	1NonZero
M	62	Other	N	Everolimus	83	N	Y	Y	Fluvastatin	N	Y	N	Y	N	N	126	50.7648	7.55	1.32	5.33	1.98	6	16	0	0	0	183	24.7843	139	76	72	33	M	N	N	N	65	60	NA	NA	0	0	N	Y	Y	0Zero
M	60	CAD	N	Tacrolimus	79	N	Y	N	Pravastatin	N	Y	Y	N	Y	N	210	26.4406	3.39	0.99	1.83	1.25	5.4	24	0	0	0	170	27.3356	129	60	70	62	M	Y	Y	Y	58	60	NA	NA	1	1	Y	Y	Y	1NonZero
M	70	CAD	N	Everolimus	82.5	N	Y	Y	Fluvastatin	N	Y	N	N	Y	N	146	39.736	6.72	1.48	4.2	2.29	5.7	19	1	0.0526316	0	172	27.8867	136	59	66	61	M	Y	N	Y	55	60	NA	NA	0	1	Y	Y	Y	1NonZero
F	38	DCM	N	Tacrolimus	57.8	N	N	Y	Atorvastatin	Y	N	N	N	Y	N	152	35.3895	3.77	1.95	1.32	1.11	5.3	19	0	0	0	163	21.7547	127	82	90	50	M	N	Y	N	65	75	NA	NA	1	1	Y	Y	Y	1NonZero
M	65	CAD	N	Tacrolimus	77	Y	N	N	Pravastatin	Y	Y	N	N	Y	N	90	69.4977	3.22	1.17	1.57	1.05	6.9	38	1	0.0263158	0	188	21.7859	160	86	82	53	M	Y	N	N	50	65	NA	NA	0	1	Y	Y	Y	1NonZero
M	48	DCM	N	Everolimus	73	N	N	Y	Atorvastatin	N	Y	N	N	Y	N	104	69.3052	3.98	1.66	1.69	1.38	5.5	24	0	0	0	178	23.04	150	97	71	31	M	Y	N	N	60	60	NA	NA	0	0	Y	Y	Y	0Zero
M	44	DCM	N	Tacrolimus	73.5	N	N	Y	Pravastatin	Y	Y	N	N	N	N	116	61.1236	3.28	1.15	1.55	1.28	5.4	23	0	0	0	178	23.1978	123	66	70	35	M	N	N	N	65	65	NA	NA	0	0	Y	Y	Y	0Zero
M	58	CAD	N	Everolimus	82	N	Y	Y	Fluvastatin	N	Y	N	N	Y	Y	186	30.132	6	1.29	3.89	1.81	5.8	43	1	0.0232558	0	175	26.7755	158	94	93	37	M	N	Y	Y	53	60	Y	NA	0	2	Y	Y	Y	1NonZero
F	62	CAD	N	Tacrolimus	70	N	N	Y	Fluvastatin	N	N	N	N	Y	N	159	27.6807	4	1.33	2.08	1.31	5.4	29	2	0.0689655	0	166	25.4028	116	79	68	33	F	Y	Y	Y	60	60	NA	NA	0	1	Y	Y	Y	1NonZero
F	60	HCM	N	Everolimus	52.3	N	Y	N	Fluvastatin	N	Y	N	Y	Y	Y	121	39.3299	6.5	2.08	3.35	2.36	6.3	19	5	0.263158	0	164	19.4453	126	65	89	53	M	Y	Y	Y	74	55	Y	NA	0	2	N	Y	Y	1NonZero
M	57	CAD	N	Everolimus	82	N	Y	Y	Atorvastatin	N	Y	N	N	Y	Y	177	30.9435	5.93	1.85	2.98	1.83	5.8	74	4	0.0540541	0	172	27.7177	142	80	92	NA	NA	Y	Y	Y	73	70	NA	NA	N/A	0	N	N	Y	0Zero
M	58	CAD	N	Tacrolimus	76	N	N	Y	Fluvastatin	Y	Y	N	N	N	N	91	77.6757	3.37	0.96	1.95	1.01	5.5	15	0	0	0	181	23.1983	133	81	80	40	M	N	Y	Y	55	60	NA	NA	0	0	N	Y	Y	0Zero
M	43	DCM	N	Everolimus	68	N	Y	Y	Fluvastatin	N	Y	Y	N	N	N	108	70.4156	5.84	1.33	3.76	1.66	5.8	14	0	0	0	170	23.5294	129	91	87	29	F	N	Y	N	65	65	NA	NA	0	0	Y	Y	Y	0Zero
F	29	DCM	N	Tacrolimus	55.9	N	N	Y	Fluvastatin	N	N	Y	N	Y	N	98	65.9817	4.04	1.7	1.38	2.11	5.3	13	2	0.153846	0	172	18.8953	120	92	66	25	M	Y	N	N	55	NA	NA	NA	0	1	Y	Y	Y	1NonZero
M	65	CAD	N	Everolimus	79.5	N	Y	Y	Fluvastatin	N	Y	N	Y	N	N	132	47.937	5.53	1.04	2.41	4.59	5.7	10	0	0	0	174	26.2584	145	78	96	65	M	Y	N	N	65	60	NA	NA	0	N/A	Y	Y	N	0Zero
M	25	DCM	N	Tacrolimus	70	N	Y	Y	Pravastatin	N	Y	N	N	N	N	112	77.6254	4.1	1.15	1.07	4.15	NA	9	1	0.111111	0	180	21.6049	127	73	99	31	M	N	N	N	60	60	NA	NA	0	N/A	Y	Y	N	0Zero
M	22	DCM	N	Everolimus	99	N	Y	Y	Fluvastatin	N	Y	N	N	N	N	67	126.804	3.15	1.09	1.67	0.85	5.3	19	1	0.0526316	0	179	30.8979	122	85	88	33	M	Y	Y	N	60	60	NA	NA	0	0	Y	Y	Y	0Zero
M	27	DCM	N	Tacrolimus	76	N	Y	Y	Atorvastatin	N	Y	N	N	N	N	123	67.984	2.77	0.99	1.51	0.6	5.5	12	0	0	0	175	24.8163	112	79	77	18	M	Y	Y	N	60	65	NA	NA	N/A	0	Y	N	Y	0Zero
M	45	CAD	N	Everolimus	83.3	N	Y	Y	Fluvastatin	Y	Y	N	N	N	N	91	86.824	5.9	2.08	3.33	1.07	5.8	11	0	0	0	176	26.8918	141	82	80	54	F	NA	N	N	60	65	NA	NA	0	N/A	Y	Y	N	0Zero
M	68	CAD	N	Tacrolimus	81.5	N	Y	Y	Pravastatin	Y	Y	N	N	Y	N	120	52.8531	5.12	1.83	2.88	0.9	5.7	11	0	0	0	176	26.3107	118	70	94	54	M	Y	Y	Y	60	60	NA	NA	1	N/A	Y	Y	N	1NonZero
M	68	DCM	N	Everolimus	74.5	N	Y	Y	Pravastatin	Y	N	N	N	N	N	84	92.4586	8.83	2.39	5.77	1.47	5.6	9	0	0	0	179	23.2515	131	87	93	35	M	Y	N	Y	70	70	NA	NA	0	N/A	Y	Y	N	0Zero
M	35	Valvular disease	N	Everolimus	60	N	Y	Y	Fluvastatin	Y	N	N	Y	N	N	68	117.027	5.44	1.76	2.5	2.6	NA	11	0	0	0	180	18.5185	154	87	88	37	M	N	N	N	65	NA	NA	NA	0	N/A	N	Y	N	0Zero
M	54	CAD	N	Tacrolimus	91.8	N	Y	Y	Pravastatin	N	N	Y	N	Y	N	142	47.6269	4.52	1.45	2.24	1.84	5.6	10	0	0	0	174	30.321	142	89	78	50	M	N	N	N	60	NA	NA	NA	0	N/A	N	Y	N	0Zero
M	42	DCM	N	Everolimus	84	N	Y	Y	Fluvastatin	N	N	Y	N	N	N	113	68.2285	5.46	1.59	3.11	1.68	NA	9	0	0	0	176	27.1178	138	74	68	52	F	N	N	N	65	NA	NA	NA	0	N/A	Y	Y	N	0Zero
M	65	DCM	N	Everolimus	76.5	N	N	Y	Fluvastatin	N	Y	N	N	Y	N	121	52.681	4.25	1.24	2.11	1.98	5.9	12	0	0	0	174	25.2675	129	91	86	62	M	N	N	N	60	60	NA	NA	1	1	Y	Y	Y	1NonZero
F	59	Other	N	Tacrolimus	51.6	N	Y	Y	Pravastatin	N	Y	N	N	N	N	88	61.352	4.1	1.64	2.1	0.8	5.7	11	0	0	0	150	22.9333	132	86	89	56	F	Y	N	Y	65	65	NA	NA	0	N/A	Y	Y	N	0Zero
M	56	DCM	N	Tacrolimus	67	N	Y	Y	Atorvastatin	N	Y	N	Y	N	N	83	88.8106	3.1	0.97	1.49	1.41	6.4	11	0	0	0	160	26.1719	119	62	76	57	M	N	Y	N	62	60	NA	NA	0	N/A	N	Y	N	0Zero
F	43	DCM	N	Everolimus	56	N	Y	Y	Fluvastatin	N	Y	Y	Y	N	N	60	105.354	5.41	1.55	3.32	1.18	6	11	0	0	0	167	20.0796	112	74	56	41	F	Y	Y	N	50	35	NA	NA	0	N/A	Y	Y	N	0Zero
M	68	CAD	N	Everolimus	65	N	Y	Y	Atorvastatin	N	N	Y	Y	Y	N	111	57.2837	NA	NA	NA	NA	7.1	11	1	0.0909091	0	178	20.5151	143	71	66	62	M	Y	N	Y	60	60	NA	NA	1	N/A	Y	Y	N	1NonZero
M	54	DCM	Y	Everolimus	122	N	N	Y	Fluvastatin	N	Y	Y	Y	Y	Y	207	29.9229	7.7	1.59	NA	5.57	8.1	18	2	0.111111	0	186	35.2642	148	106	96	50	M	Y	Y	N	45	60	Y	NA	1	2	N	Y	Y	1NonZero
