# Supplementary material for: Progression of cardiac allograft vasculopathy assessed by serial three-vessel quantitative coronary angiography
Source: PLoS One. 2018 Aug 27;13(8):e0202950. doi: 10.1371/journal.pone.0202950 (PMC6110499; doi:10.1371/journal.pone.0202950)
Supplement: S2 Data — (XLSX) [file pone.0202950.s002.xlsx]

## Sheet: Tabelle1
Segment.Name	Segment.Number	Segment.Phase.Label	Minimal.Diameter	Maximal.Diameter	Mean.Diameter	Vessel.Length	Reference.Diameter	Percentage.Diameter.Stenosis	max.DS.latest	maxDSgroup
RPDA	4	POST	2.2179	3.15873	2.58154	56.1967	2.74787	17.5657	34.39	0Lower max %DS
RCA Proximal	1	POST	3.80725	4.52678	4.1171	32.0502	4.20747	5.34401	34.39	0Lower max %DS
Prox LAD	12	POST	3.47587	4.72111	4.17681	18.0263	4.62768	7.19971	34.39	0Lower max %DS
Mid Cx	19	POST	1.36075	2.22705	1.80938	41.3341	1.74974	16.377	34.39	0Lower max %DS
Prox Cx	18	POST	2.19068	3.34999	2.71822	22.5537	2.79131	21.5178	34.39	0Lower max %DS
Mid LAD	13	POST	2.54575	4.18405	3.37354	34.6566	3.43494	20.7969	34.39	0Lower max %DS
LAD Diagonal 2	16	POST	1.49716	2.67498	2.15115	33.5746	2.42396	16.6632	34.39	0Lower max %DS
LMCA	11	POST	4.65079	4.98002	4.83557	11.4209	4.82079	3.52633	34.39	0Lower max %DS
LAD Diagonal 3	29	POST	1.73813	2.93112	2.30865	51.1069	2.73243	16.6413	34.39	0Lower max %DS
Dist LAD	14	POST	2.10198	2.79945	2.49601	29.5366	2.53089	16.9468	34.39	0Lower max %DS
RPL1	6	POST	1.35666	3.29177	2.59346	88.2156	1.98434	31.6318	34.39	0Lower max %DS
LAD Diagonal 1	15	POST	1.18951	2.18498	1.65503	33.8526	1.62595	26.8418	34.39	0Lower max %DS
Mid LAD	13	FU	1.87597	3.60044	2.63414	33.6321	2.73476	17.4472	34.39	0Lower max %DS
RPL1	6	FU	1.68964	2.54627	2.24385	76.0184	2.06768	17.5752	34.39	0Lower max %DS
RCA Proximal	1	FU	2.72292	3.59107	3.16876	42.9513	3.1033	12.2573	34.39	0Lower max %DS
Prox LAD	12	FU	3.07466	4.34431	3.60499	18.4313	4.47009	24.4872	34.39	0Lower max %DS
Mid Cx	19	FU	1.09588	2.11932	1.64981	36.3919	1.65703	33.8647	34.39	0Lower max %DS
LMCA	11	FU	3.52524	4.03895	3.80445	10.238	3.79565	7.12428	34.39	0Lower max %DS
Dist LAD	14	FU	1.51722	2.35575	1.9034	28.0265	1.85357	17.9039	34.39	0Lower max %DS
RPDA	4	FU	1.46544	2.46156	1.97921	70.5124	1.76443	16.9454	34.39	0Lower max %DS
Prox Cx	18	FU	1.63661	3.40087	2.4712	24.8457	2.59824	20.8377	34.39	0Lower max %DS
LAD Diagonal 2	16	FU	1.26063	2.21201	1.75004	31.7052	1.50982	14.3807	34.39	0Lower max %DS
LAD Diagonal 1	15	FU	1.12308	2.26613	1.57921	39.9291	1.54222	27.1774	34.39	0Lower max %DS
LAD Diagonal 3	29	FU	1.04441	2.55621	1.71178	56.6479	1.84974	34.39	34.39	0Lower max %DS
Prox Cx	18	FU	2.97943	3.92434	3.49336	15.1747	3.24516	7.95991	34.4078	0Lower max %DS
LMCA	11	FU	5.46379	6.55057	6.13523	5.84183	6.67794	6.18806	34.4078	0Lower max %DS
OM 2	21	FU	1.56211	2.93733	2.408	56.1806	2.02977	23.0399	34.4078	0Lower max %DS
LAD Diagonal 1	15	FU	1.3165	2.6407	1.9511	34.8645	2.55666	34.4078	34.4078	0Lower max %DS
Prox LAD	12	FU	2.55904	4.95296	3.38589	17.1031	3.63676	16.8	34.4078	0Lower max %DS
Dist LAD	14	FU	1.52531	2.61015	1.92867	52.8121	2.13805	19.0354	34.4078	0Lower max %DS
OM 1	20	FU	1.63439	2.96842	2.23483	50.2802	2.09182	13.3905	34.4078	0Lower max %DS
RCA Proximal	1	FU	2.38736	3.12161	2.78272	40.0986	2.61529	8.71555	34.4078	0Lower max %DS
Mid LAD	13	FU	1.86043	3.01098	2.26205	38.3108	2.20277	15.5415	34.4078	0Lower max %DS
RCA Mid	2	FU	2.11114	2.64243	2.37792	21.9665	2.51903	7.77976	34.4078	0Lower max %DS
Mid LAD	13	PRE	1.61295	3.47859	2.56425	33.1145	2.3567	17.4104	63.0932	1Higher max %DS
LPDA	27	PRE	1.19652	2.81136	2.1173	64.1874	1.70468	25.95	63.0932	1Higher max %DS
LAD Diagonal 2	16	PRE	1.10589	2.29602	1.75948	31.3396	1.35552	18.1879	63.0932	1Higher max %DS
Prox LAD	12	PRE	3.51417	4.58113	4.08159	33.6924	3.86066	8.975	63.0932	1Higher max %DS
Mid Cx	19	PRE	3.13261	3.69152	3.4485	30.1495	3.37497	7.18123	63.0932	1Higher max %DS
Dist Cx	30	PRE	1.30834	2.51211	2.01891	40.3126	1.59812	18.1325	63.0932	1Higher max %DS
OM 1	20	PRE	1.12987	2.68058	1.90822	73.0472	1.71513	22.9976	63.0932	1Higher max %DS
RPDA	4	PRE	1.21166	2.33538	1.68015	48.4213	1.88224	35.6264	63.0932	1Higher max %DS
Dist LAD	14	PRE	1.4876	2.206	1.82618	59.2776	1.79672	12.4215	63.0932	1Higher max %DS
LAD Diagonal 1	15	PRE	1.24529	2.09268	1.71187	32.4109	1.61267	22.7812	63.0932	1Higher max %DS
Prox Cx	18	PRE	3.46744	4.38466	3.9834	21.2014	3.91912	11.5252	63.0932	1Higher max %DS
RCA Proximal	1	PRE	2.12297	3.32077	2.82919	46.6487	2.7241	22.0669	63.0932	1Higher max %DS
LPDA	27	POST	1.08187	2.68176	1.97572	64.2442	1.54896	19.8365	63.0932	1Higher max %DS
LAD Diagonal 1	15	POST	1.22838	1.84422	1.53267	25.1046	1.54065	20.2685	63.0932	1Higher max %DS
OM 1	20	POST	1.10245	2.47775	1.72389	65.5862	1.73983	31.8028	63.0932	1Higher max %DS
RPDA	4	POST	0.836365	1.83012	1.27312	40.5312	1.26586	29.2346	63.0932	1Higher max %DS
Mid LAD	13	POST	1.89761	2.8967	2.39056	34.7072	2.57021	9.70411	63.0932	1Higher max %DS
LAD Diagonal 2	16	POST	1.14275	2.28318	1.67423	30.1917	1.39922	18.2711	63.0932	1Higher max %DS
RCA Proximal	1	POST	2.09358	3.15892	2.45465	56.2414	2.43193	12.7293	63.0932	1Higher max %DS
Prox Cx	18	POST	3.50611	4.25149	3.82522	11.3771	3.80158	3.36622	63.0932	1Higher max %DS
Dist Cx	30	POST	1.36531	2.65496	2.11618	34.2075	1.57909	13.5385	63.0932	1Higher max %DS
Mid Cx	19	POST	3.17386	3.99278	3.55434	32.1341	3.60705	9.35478	63.0932	1Higher max %DS
Prox LAD	12	POST	2.73637	4.08315	3.54509	36.8173	3.37961	19.0328	63.0932	1Higher max %DS
Dist LAD	14	POST	1.19883	2.70292	1.80271	76.1952	1.64018	24.9968	63.0932	1Higher max %DS
RCA Proximal	1	FU	1.66299	2.67046	2.20967	38.1453	2.23836	16.1011	63.0932	1Higher max %DS
Dist LAD	14	FU	1.07583	2.34373	1.59578	49.5307	1.81652	20.2906	63.0932	1Higher max %DS
RPDA	4	FU	0.783339	1.62165	1.25319	28.2633	1.64111	16.6381	63.0932	1Higher max %DS
Dist Cx	30	FU	0.796915	2.46546	1.9246	16.8554	2.15926	63.0932	63.0932	1Higher max %DS
OM 1	20	FU	0.735173	2.31849	1.63444	62.8767	2.34825	50.8415	63.0932	1Higher max %DS
LPDA	27	FU	0.933763	3.2683	1.95032	49.7376	1.17302	20.3966	63.0932	1Higher max %DS
Mid Cx	19	FU	2.40977	3.58358	2.96721	25.7304	3.11212	11.9337	63.0932	1Higher max %DS
Prox Cx	18	FU	2.93217	3.49282	3.32942	16.3078	3.2132	8.7462	63.0932	1Higher max %DS
Mid LAD	13	FU	1.89155	2.76395	2.29415	28.8852	2.22246	12.5734	63.0932	1Higher max %DS
LAD Diagonal 1	15	FU	1.36126	2.02389	1.70069	25.7591	1.53683	11.2757	63.0932	1Higher max %DS
LAD Diagonal 2	16	FU	0.802556	2.04009	1.61897	28.8443	1.22957	34.7288	63.0932	1Higher max %DS
Prox LAD	12	FU	2.32744	3.73378	3.2736	27.5262	3.69833	37.0352	63.0932	1Higher max %DS
OM 2	21	PRE	1.65235	3.01353	2.18827	38.5195	2.1989	24.8554	35.032	1Higher max %DS
Prox LAD	12	PRE	2.97855	4.66199	3.57948	35.4047	4.05742	25.4613	35.032	1Higher max %DS
LAD Diagonal 1	15	PRE	2.25767	3.42811	2.92606	58.1718	2.63235	14.2335	35.032	1Higher max %DS
RPDA	4	PRE	1.72751	3.72067	2.79682	31.9192	2.09266	17.449	35.032	1Higher max %DS
Prox Cx	18	PRE	3.61875	4.85325	4.29778	32.2868	4.61891	21.6537	35.032	1Higher max %DS
Dist LAD	14	PRE	1.01505	2.31268	1.61709	61.9424	1.79572	43.474	35.032	1Higher max %DS
RPL1	6	PRE	2.33476	3.06329	2.665	29.8111	2.65772	12.1515	35.032	1Higher max %DS
Mid LAD	13	PRE	1.85735	3.04475	2.51773	61.6128	2.22724	16.6075	35.032	1Higher max %DS
RCA Proximal	1	PRE	3.67453	4.80616	4.24671	32.4327	4.58261	19.8157	35.032	1Higher max %DS
Mid Cx	19	PRE	1.38062	2.73612	2.06799	44.1337	2.16804	36.3193	35.032	1Higher max %DS
OM 1	20	PRE	1.56483	3.96488	2.68572	63.3149	3.06348	32.4815	35.032	1Higher max %DS
RCA Mid	2	PRE	3.25104	4.26075	3.8543	30.4574	3.68663	11.8153	35.032	1Higher max %DS
RCA Distal	3	PRE	3.46244	4.46553	3.92904	30.9326	3.9637	12.6464	35.032	1Higher max %DS
OM 2	21	POST	1.72548	2.52796	2.02473	28.9051	2.05721	14.7512	35.032	1Higher max %DS
RPL1	6	POST	1.74823	2.39014	2.06685	28.851	2.05162	14.7409	35.032	1Higher max %DS
RCA Proximal	1	POST	3.39466	4.20411	3.88522	22.0212	3.92881	13.5957	35.032	1Higher max %DS
OM 1	20	POST	1.52701	3.55692	2.21986	51.9531	2.4494	34.4773	35.032	1Higher max %DS
Dist LAD	14	POST	1.00265	1.89226	1.36988	43.8661	1.3782	27.2489	35.032	1Higher max %DS
LAD Diagonal 1	15	POST	1.83899	3.31654	2.64688	51.5057	2.28696	19.5882	35.032	1Higher max %DS
Prox Cx	18	POST	3.20909	4.12673	3.60737	24.8366	3.7349	10.4846	35.032	1Higher max %DS
Mid LAD	13	POST	1.65616	2.46932	2.03286	52.5367	2.02169	18.0802	35.032	1Higher max %DS
Mid Cx	19	POST	1.50972	2.16422	1.86823	26.5563	2.06638	13.4038	35.032	1Higher max %DS
RCA Distal	3	POST	2.92605	3.81537	3.4171	27.1918	3.34753	12.591	35.032	1Higher max %DS
RPDA	4	POST	1.27944	2.8311	2.22731	33.8385	1.68673	24.1462	35.032	1Higher max %DS
Prox LAD	12	POST	2.20476	3.70517	2.96106	30.8169	3.12634	8.38016	35.032	1Higher max %DS
RCA Mid	2	POST	2.94573	3.76419	3.39306	28.7613	3.38837	13.0633	35.032	1Higher max %DS
Mid LAD	13	FU	1.06855	2.2836	1.58001	52.7593	1.64613	30.4184	35.032	1Higher max %DS
OM 1	20	FU	1.01216	2.6773	1.77596	59.2443	1.55794	35.032	35.032	1Higher max %DS
Prox Cx	18	FU	2.39982	3.20484	2.84726	25.7941	2.72942	12.0758	35.032	1Higher max %DS
Mid Cx	19	FU	0.940246	2.09063	1.47784	28.0578	2.04281	25.5235	35.032	1Higher max %DS
RCA Distal	3	FU	2.45788	3.31747	2.7491	26.4887	2.71887	9.59908	35.032	1Higher max %DS
Dist LAD	14	FU	0.660757	1.85068	1.25142	49.3007	0.986904	31.564	35.032	1Higher max %DS
OM 2	21	FU	1.18383	2.06239	1.52732	27.2123	1.5285	17.4437	35.032	1Higher max %DS
RCA Proximal	1	FU	3.12819	3.70355	3.45224	25.3029	3.63672	7.19946	35.032	1Higher max %DS
LAD Diagonal 1	15	FU	1.49326	3.00781	2.14458	45.4055	2.12577	22.5972	35.032	1Higher max %DS
Prox LAD	12	FU	2.35243	3.03834	2.72502	27.1246	2.79046	15.6974	35.032	1Higher max %DS
RPL1	6	FU	1.42593	2.09305	1.72341	27.2348	1.72788	17.4749	35.032	1Higher max %DS
RPDA	4	FU	1.20686	2.5104	1.82187	25.8292	1.56942	23.1014	35.032	1Higher max %DS
RCA Mid	2	FU	2.76559	3.52596	3.13192	28.1641	2.99098	7.53575	35.032	1Higher max %DS
Dist LAD	14	PRE	1.23503	2.99566	2.00012	53.2495	2.20785	30.2101	53.1142	1Higher max %DS
OM 1	20	PRE	1.55889	3.48096	2.75218	108.506	2.10291	25.8701	53.1142	1Higher max %DS
OM 2	21	PRE	1.24396	2.10139	1.73161	36.4361	1.56201	20.3617	53.1142	1Higher max %DS
Prox Cx	18	PRE	3.58728	4.22731	3.96022	12.6813	3.83485	6.4558	53.1142	1Higher max %DS
RPL1	6	PRE	1.03172	2.78021	1.89162	48.9329	2.60832	28.125	53.1142	1Higher max %DS
RCA Proximal	1	PRE	2.67475	4.1759	3.25625	25.1402	3.50171	16.6468	53.1142	1Higher max %DS
LMCA	11	PRE	3.89872	5.32028	4.31745	14.6188	4.3867	9.72774	53.1142	1Higher max %DS
Mid LAD	13	PRE	1.88563	2.72496	2.29723	37.707	2.29224	17.7385	53.1142	1Higher max %DS
Mid Cx	19	PRE	1.53305	2.75054	2.17587	23.5081	1.81811	15.5687	53.1142	1Higher max %DS
LAD Diagonal 1	15	PRE	1.11431	2.64421	1.99047	49.1447	1.61418	30.9676	53.1142	1Higher max %DS
RCA Mid	2	PRE	3.17185	3.88089	3.5029	18.659	3.66172	6.34194	53.1142	1Higher max %DS
RCA Distal	3	PRE	2.81067	3.87875	3.40123	26.3376	3.435	18.1754	53.1142	1Higher max %DS
RPDA	4	PRE	1.60773	3.21903	2.46389	52.7274	2.62508	22.9556	53.1142	1Higher max %DS
Prox LAD	12	PRE	2.39185	3.26749	2.89516	19.9577	3.1182	13.3753	53.1142	1Higher max %DS
OM 1	20	POST	1.42493	2.89745	2.14685	79.4984	2.012	28.9712	53.1142	1Higher max %DS
LAD Diagonal 1	15	POST	1.1612	1.83909	1.50552	33.4689	1.50451	22.8187	53.1142	1Higher max %DS
RPDA	4	POST	1.34296	2.2621	1.80973	45.9178	1.70082	20.978	53.1142	1Higher max %DS
Mid Cx	19	POST	1.68169	2.14979	1.88126	20.9909	1.86535	9.84613	53.1142	1Higher max %DS
LMCA	11	POST	3.57129	4.832	4.09759	15.3308	4.13878	9.24017	53.1142	1Higher max %DS
OM 2	21	POST	1.1488	1.93381	1.48855	31.77	1.5214	24.4824	53.1142	1Higher max %DS
Mid LAD	13	POST	1.58428	2.9509	2.29585	35.6015	2.20929	28.1681	53.1142	1Higher max %DS
Prox LAD	12	POST	2.02078	2.89335	2.65688	20.3743	2.32281	13.0026	53.1142	1Higher max %DS
RCA Proximal	1	POST	2.02172	4.20532	3.09094	38.1835	2.65214	23.169	53.1142	1Higher max %DS
Prox Cx	18	POST	2.96794	3.53518	3.26845	11.9031	3.44799	6.35206	53.1142	1Higher max %DS
RCA Mid	2	POST	2.67726	3.63777	3.17719	21.2904	3.23829	17.3248	53.1142	1Higher max %DS
Dist LAD	14	POST	1.12421	2.06344	1.51311	41.1674	1.56479	22.9241	53.1142	1Higher max %DS
RPL1	6	POST	1.26114	2.48	1.92583	51.4186	1.58562	20.4635	53.1142	1Higher max %DS
RCA Distal	3	POST	2.35518	3.66636	2.8969	30.18	2.98584	20.4853	53.1142	1Higher max %DS
RCA Proximal	1	FU	1.35617	3.35023	2.55344	26.5918	2.8925	53.1142	53.1142	1Higher max %DS
Prox Cx	18	FU	2.49249	3.34865	2.81972	13.8904	2.78662	10.4931	53.1142	1Higher max %DS
LMCA	11	FU	2.70155	3.39718	2.97698	8.84646	2.99475	9.79053	53.1142	1Higher max %DS
RCA Mid	2	FU	2.56895	3.30288	2.98413	22.2363	2.98244	13.8642	53.1142	1Higher max %DS
OM 1	20	FU	1.26252	2.71494	1.93881	79.0053	2.0675	27.7099	53.1142	1Higher max %DS
LAD Diagonal 1	15	FU	0.828483	1.64973	1.2654	31.8026	1.18539	30.1086	53.1142	1Higher max %DS
OM 2	21	FU	1.00261	1.86369	1.42996	29.5667	1.35223	25.8548	53.1142	1Higher max %DS
RPL1	6	FU	0.953855	2.40406	1.64875	42.5395	1.63567	37.2668	53.1142	1Higher max %DS
Prox LAD	12	FU	1.86249	2.70405	2.32154	18.087	2.38237	11.0704	53.1142	1Higher max %DS
RPDA	4	FU	1.15363	1.86135	1.53904	37.8896	1.58537	27.2325	53.1142	1Higher max %DS
Dist LAD	14	FU	0.7676	2.00405	1.38356	43.9013	1.06797	28.1082	53.1142	1Higher max %DS
Mid Cx	19	FU	1.48251	2.27978	1.78296	19.936	1.93122	15.5111	53.1142	1Higher max %DS
Mid LAD	13	FU	1.42084	2.15835	1.76934	34.6964	1.76866	19.6658	53.1142	1Higher max %DS
RCA Distal	3	FU	2.19004	3.49789	2.82322	25.6602	2.45527	10.1776	53.1142	1Higher max %DS
OM 2	21	PRE	1.25585	2.33014	1.76505	44.7239	1.61855	22.2985	26.1993	0Lower max %DS
OM 1	20	PRE	1.2179	2.78748	1.75359	52.7468	2.13496	30.9501	26.1993	0Lower max %DS
Prox LAD	12	PRE	2.98314	4.08178	3.47365	34.6513	3.53353	15.5763	26.1993	0Lower max %DS
Mid Cx	19	PRE	1.04354	2.45512	1.78692	52.1786	2.26071	17.4831	26.1993	0Lower max %DS
RCA Distal	3	PRE	2.69862	3.28242	2.94995	21.8008	2.95951	6.73782	26.1993	0Lower max %DS
OM 3	22	PRE	0.935875	2.92462	2.00267	87.4027	2.99479	22.8704	26.1993	0Lower max %DS
Dist LAD	14	PRE	1.09516	3.1153	2.23251	36.5048	3.12984	25.473	26.1993	0Lower max %DS
Mid LAD	13	PRE	2.30904	3.24011	2.75421	26.4027	2.74083	15.7541	26.1993	0Lower max %DS
RCA Mid	2	PRE	2.99492	3.4564	3.17807	21.9558	3.23545	4.92551	26.1993	0Lower max %DS
RPDA	4	PRE	1.2066	2.85809	2.06458	82.3122	1.73955	18.7754	26.1993	0Lower max %DS
Prox Cx	18	PRE	3.09818	4.14848	3.53774	31.1452	3.72059	8.39107	26.1993	0Lower max %DS
RCA Proximal	1	PRE	3.34819	5.26554	3.75403	39.9062	3.90635	10.5335	26.1993	0Lower max %DS
Mid Cx	19	POST	1.16809	2.4176	1.84319	45.0775	2.52519	27.3227	26.1993	0Lower max %DS
OM 3	22	POST	0.953745	2.44507	1.85379	80.3493	2.62759	26.2229	26.1993	0Lower max %DS
Prox LAD	12	POST	2.90467	4.01452	3.29847	38.1324	3.51592	15.1884	26.1993	0Lower max %DS
Prox Cx	18	POST	2.67782	3.96693	3.26433	28.6744	3.21438	10.6193	26.1993	0Lower max %DS
OM 1	20	POST	1.02542	2.26196	1.44716	54.7562	1.70254	24.4824	26.1993	0Lower max %DS
OM 2	21	POST	1.21706	1.92	1.50592	48.0568	1.52741	14.7339	26.1993	0Lower max %DS
RCA Proximal	1	POST	3.22329	4.01296	3.49641	33.0655	3.53862	7.3154	26.1993	0Lower max %DS
Dist LAD	14	POST	1.34076	2.55165	1.88478	34.2249	1.77234	20.7208	26.1993	0Lower max %DS
RCA Distal	3	POST	2.45624	3.09767	2.80675	19.7242	2.6707	8.03009	26.1993	0Lower max %DS
Mid LAD	13	POST	2.00639	2.73948	2.34048	28.4709	2.38358	12.5957	26.1993	0Lower max %DS
RPDA	4	POST	1.12552	2.98305	2.03138	73.0191	1.84202	22.4098	26.1993	0Lower max %DS
RCA Mid	2	POST	2.75057	3.17399	2.96278	21.979	2.99092	8.03599	26.1993	0Lower max %DS
Prox Cx	18	FU	2.35573	3.61792	3.04801	21.2413	3.19202	26.1993	26.1993	0Lower max %DS
Prox LAD	12	FU	1.93845	3.59351	2.59054	26.1971	2.61454	14.7045	26.1993	0Lower max %DS
OM 3	22	FU	0.885597	2.43869	1.68682	91.7674	1.23086	21.8031	26.1993	0Lower max %DS
Mid Cx	19	FU	1.20998	2.53962	2.04075	45.9241	2.60995	19.4303	26.1993	0Lower max %DS
Dist LAD	14	FU	0.680932	1.92753	1.39146	33.9564	0.822135	17.1751	26.1993	0Lower max %DS
Mid LAD	13	FU	1.43092	2.15965	1.73018	28.9445	1.6956	15.605	26.1993	0Lower max %DS
OM 1	20	FU	1.04715	1.92037	1.45693	51.3696	1.74358	20.902	26.1993	0Lower max %DS
RCA Mid	2	FU	2.05875	2.31428	2.1974	21.1136	2.19226	6.09021	26.1993	0Lower max %DS
RPDA	4	FU	0.914418	2.49448	1.81869	78.9351	1.13889	19.71	26.1993	0Lower max %DS
RCA Proximal	1	FU	1.92962	2.47465	2.20084	24.7639	2.2012	12.1244	26.1993	0Lower max %DS
OM 2	21	FU	1.1608	1.78303	1.53649	47.1764	1.42713	18.6623	26.1993	0Lower max %DS
RCA Distal	3	FU	1.79734	2.50268	2.1301	33.8869	2.15369	16.5461	26.1993	0Lower max %DS
OM 1	20	PRE	1.83363	2.9709	2.47551	59.6523	2.33927	21.6153	61.269	1Higher max %DS
RPDA	4	PRE	1.32404	2.08213	1.59559	15.6356	1.70593	12.7858	61.269	1Higher max %DS
LAD Diagonal 1	15	PRE	1.88513	2.85881	2.48504	46.1579	2.46107	23.402	61.269	1Higher max %DS
RCA Distal	3	PRE	1.81207	2.69873	2.12308	41.0954	2.09121	12.139	61.269	1Higher max %DS
Prox Cx	18	PRE	2.48966	3.56328	3.11637	28.4944	2.82218	11.7818	61.269	1Higher max %DS
RCA Proximal	1	PRE	2.18479	3.40885	2.70638	35.5348	2.54616	13.5278	61.269	1Higher max %DS
Prox LAD	12	PRE	3.35721	4.1465	3.70763	9.7985	3.75942	7.47929	61.269	1Higher max %DS
RCA Mid	2	PRE	2.03477	2.552	2.31505	34.5857	2.30665	11.7871	61.269	1Higher max %DS
Mid Cx	19	PRE	1.44217	2.2628	1.86012	13.4224	2.17281	20.1225	61.269	1Higher max %DS
RPL1	6	PRE	1.5172	2.15639	1.8049	14.7187	1.97045	16.2979	61.269	1Higher max %DS
Mid LAD	13	PRE	2.11907	3.62333	2.64199	47.5517	2.61646	14.9442	61.269	1Higher max %DS
Dist LAD	14	PRE	1.34122	2.89329	2.332	54.9027	1.83913	26.9233	61.269	1Higher max %DS
RCA Proximal	1	POST	2.75019	4.21557	3.34656	27.9192	3.69146	24.3414	61.269	1Higher max %DS
RPL1	6	POST	1.11798	2.35513	1.78765	39.5286	1.41626	21.0609	61.269	1Higher max %DS
Dist LAD	14	POST	1.16337	2.64582	1.84446	72.5934	1.69134	25.5461	61.269	1Higher max %DS
RCA Mid	2	POST	1.76186	2.79602	2.45703	51.0268	2.53607	30.5279	61.269	1Higher max %DS
Mid Cx	19	POST	1.45921	2.32901	1.82233	24.5067	1.82745	20.1504	61.269	1Higher max %DS
Prox Cx	18	POST	2.90878	3.56117	3.25053	28.0412	3.13966	7.35365	61.269	1Higher max %DS
Mid LAD	13	POST	2.08517	3.60868	2.74341	49.4435	2.91209	23.3102	61.269	1Higher max %DS
RCA Distal	3	POST	1.70987	2.81676	2.29504	34.9529	2.23494	23.4936	61.269	1Higher max %DS
RPDA	4	POST	1.16555	2.08419	1.66491	31.128	1.55356	24.9755	61.269	1Higher max %DS
OM 1	20	POST	2.11008	3.5681	2.81764	86.5272	2.59752	18.7656	61.269	1Higher max %DS
Prox LAD	12	POST	2.87034	3.89134	3.52753	10.8213	3.07248	6.57898	61.269	1Higher max %DS
LAD Diagonal 1	15	POST	1.39805	2.43524	1.95167	62.4079	2.31847	24.5446	61.269	1Higher max %DS
Mid LAD	13	FU	1.26596	3.82038	2.90976	48.7212	3.26861	61.269	61.269	1Higher max %DS
RCA Mid	2	FU	1.75852	2.71195	2.2874	30.6041	2.34166	24.9029	61.269	1Higher max %DS
Mid Cx	19	FU	1.35121	1.79765	1.57194	18.5741	1.54335	12.4495	61.269	1Higher max %DS
Dist LAD	14	FU	1.45363	2.51716	1.94759	60.2885	1.84656	21.2793	61.269	1Higher max %DS
RCA Proximal	1	FU	2.22283	3.35357	2.72182	22.6101	2.81005	20.3696	61.269	1Higher max %DS
RCA Distal	3	FU	1.49036	2.55694	2.03639	25.9332	1.98841	25.0479	61.269	1Higher max %DS
Prox Cx	18	FU	2.38369	3.23424	2.80116	24.0432	2.89217	17.5814	61.269	1Higher max %DS
OM 1	20	FU	1.73443	2.99788	2.48716	43.7544	2.95378	20.6717	61.269	1Higher max %DS
RPDA	4	FU	0.937532	1.65692	1.36062	21.0479	1.12467	16.6394	61.269	1Higher max %DS
LAD Diagonal 1	15	FU	1.49178	2.44659	1.93293	47.5843	2.36543	16.9277	61.269	1Higher max %DS
Prox LAD	12	FU	2.48009	2.85888	2.62045	7.80605	2.62746	2.75977	61.269	1Higher max %DS
RPL1	6	FU	0.998369	1.69756	1.36973	25.5232	1.37191	18.062	61.269	1Higher max %DS
OM 1	20	POST	2.92904	3.859	3.25715	33.3618	3.37505	7.79542	31.7376	0Lower max %DS
RCA Mid	2	POST	3.58291	4.69596	4.02508	46.062	4.09243	9.38115	31.7376	0Lower max %DS
Prox Cx	18	POST	5.06153	5.85322	5.294	14.706	5.24339	3.40488	31.7376	0Lower max %DS
RPDA	4	POST	1.62009	2.468	1.99231	40.374	2.02736	16.4348	31.7376	0Lower max %DS
RCA Distal	3	POST	3.15799	3.81641	3.47692	66.4942	3.46222	8.78713	31.7376	0Lower max %DS
OM 3	22	POST	2.25423	3.2397	2.6599	37.8862	2.93647	12.9072	31.7376	0Lower max %DS
OM 2	21	POST	2.58512	3.66046	3.06252	56.193	3.18488	13.1713	31.7376	0Lower max %DS
Mid Cx	19	POST	4.25655	5.23149	4.62749	24.801	4.48864	5.06463	31.7376	0Lower max %DS
Dist LAD	14	POST	1.73138	3.65306	2.60428	53.8297	3.23319	24.9394	31.7376	0Lower max %DS
Prox LAD	12	POST	4.27254	4.99212	4.60569	24.6799	4.6067	7.25371	31.7376	0Lower max %DS
Mid LAD	13	POST	2.89897	4.51327	3.47825	59.5633	3.40636	14.8943	31.7376	0Lower max %DS
RCA Proximal	1	POST	4.33843	5.33967	4.84145	23.4921	5.04353	5.34441	31.7376	0Lower max %DS
LAD Diagonal 1	15	POST	2.14171	2.90058	2.36737	29.0276	2.45101	10.8662	31.7376	0Lower max %DS
OM 2	21	FU	1.70542	3.23598	2.63032	53.3699	2.29721	25.7612	31.7376	0Lower max %DS
Dist LAD	14	FU	1.49277	3.09842	2.17863	50.453	1.76839	15.5858	31.7376	0Lower max %DS
Mid LAD	13	FU	1.97625	3.4445	2.85902	58.277	2.89508	31.7376	31.7376	0Lower max %DS
OM 3	22	FU	2.05764	2.86726	2.42377	35.4851	2.6382	14.2007	31.7376	0Lower max %DS
LAD Diagonal 1	15	FU	1.46692	2.20349	1.84978	22.279	1.72277	14.8022	31.7376	0Lower max %DS
RCA Distal	3	FU	2.19701	4.07412	2.94343	36.8311	3.22347	22.7141	31.7376	0Lower max %DS
Prox LAD	12	FU	2.8586	4.10896	3.26568	21.4178	3.55456	14.6124	31.7376	0Lower max %DS
Mid Cx	19	FU	3.39532	4.47148	3.84098	26.8383	3.90436	13.0377	31.7376	0Lower max %DS
OM 1	20	FU	2.48607	3.08321	2.76613	30.6437	2.77262	8.56884	31.7376	0Lower max %DS
RPDA	4	FU	1.32258	2.36964	1.65823	29.8223	1.67292	20.9419	31.7376	0Lower max %DS
RCA Proximal	1	FU	4.02499	4.92929	4.38206	16.0151	4.5615	8.90824	31.7376	0Lower max %DS
RCA Mid	2	FU	2.8131	4.06937	3.54104	43.7013	3.72905	24.5205	31.7376	0Lower max %DS
Prox Cx	18	FU	3.67248	4.88831	4.37992	12.9741	4.09643	10.3493	31.7376	0Lower max %DS
RCA Distal	3	PRE	2.72493	3.30078	3.01841	33.4281	3.02446	9.90356	27.5323	0Lower max %DS
RPDA	4	PRE	1.69481	2.43176	2.04505	36.2568	1.96091	10.141	27.5323	0Lower max %DS
OM 1	20	PRE	1.85933	2.37781	2.18146	10.5931	2.13706	12.9959	27.5323	0Lower max %DS
RCA Mid	2	PRE	2.76201	4.08943	3.36175	32.8286	3.52479	10.3257	27.5323	0Lower max %DS
Prox Cx	18	PRE	3.30584	3.81628	3.58498	17.8893	3.58399	7.76094	27.5323	0Lower max %DS
Mid LAD	13	PRE	2.88072	4.59026	3.61352	35.4906	3.71456	20.8297	27.5323	0Lower max %DS
LAD Diagonal 1	15	PRE	3.63873	4.87393	4.16005	14.426	4.34685	10.9432	27.5323	0Lower max %DS
LAD Diagonal 2	16	PRE	1.671	2.18868	1.89973	16.2507	1.94656	14.1563	27.5323	0Lower max %DS
RCA Proximal	1	PRE	3.66719	4.23588	3.98158	24.3092	3.85782	4.9414	27.5323	0Lower max %DS
Mid Cx	19	PRE	3.00311	3.80805	3.43561	22.1179	3.46496	13.3292	27.5323	0Lower max %DS
OM 2	21	PRE	1.80677	3.15918	2.6251	35.6897	2.14495	15.7661	27.5323	0Lower max %DS
Prox LAD	12	PRE	4.34356	5.28805	4.94354	14.2188	5.25717	9.04898	27.5323	0Lower max %DS
Dist LAD	14	PRE	1.66681	2.74112	2.29581	43.9554	2.09936	20.6041	27.5323	0Lower max %DS
OM 2	21	POST	1.63229	2.73056	2.08106	32.5738	2.10538	19.0188	27.5323	0Lower max %DS
LAD Diagonal 1	15	POST	2.20606	3.95237	3.3183	22.4783	3.07055	28.1544	27.5323	0Lower max %DS
OM 1	20	POST	1.68227	2.34239	1.90375	14.2644	2.12769	10.6235	27.5323	0Lower max %DS
RPDA	4	POST	1.31528	1.90009	1.5732	24.5098	1.64823	20.0539	27.5323	0Lower max %DS
LAD Diagonal 2	16	POST	1.5282	1.97581	1.76737	15.3115	1.77567	13.9365	27.5323	0Lower max %DS
RCA Proximal	1	POST	2.92065	3.46969	3.23556	24.316	3.21221	9.07646	27.5323	0Lower max %DS
Prox LAD	12	POST	4.50155	5.79656	5.30942	13.3077	5.37461	16.244	27.5323	0Lower max %DS
RCA Distal	3	POST	2.07914	2.6678	2.41981	37.4258	2.25674	7.81067	27.5323	0Lower max %DS
Mid Cx	19	POST	2.30401	3.07708	2.75554	28.2836	2.81815	18.2439	27.5323	0Lower max %DS
Prox Cx	18	POST	2.96308	3.58658	3.27174	18.0959	3.19582	7.2823	27.5323	0Lower max %DS
RCA Mid	2	POST	2.35185	3.51136	2.76825	37.2738	2.85826	11.4472	27.5323	0Lower max %DS
Mid LAD	13	POST	2.3417	3.99422	3.12102	39.4579	3.09058	24.2309	27.5323	0Lower max %DS
Dist LAD	14	POST	1.75436	2.46157	2.12048	37.0876	2.0512	14.4714	27.5323	0Lower max %DS
Mid Cx	19	FU	2.28137	3.28663	2.8488	17.8456	2.58265	11.6653	27.5323	0Lower max %DS
OM 1	20	FU	1.7236	2.26267	2.01548	11.1203	1.95624	11.892	27.5323	0Lower max %DS
LAD Diagonal 1	15	FU	2.41923	3.73642	3.19737	11.845	2.62367	7.79209	27.5323	0Lower max %DS
RCA Distal	3	FU	1.95893	2.69857	2.42776	26.0585	2.19162	10.5973	27.5323	0Lower max %DS
Prox Cx	18	FU	2.97479	3.48718	3.19375	14.3857	3.2846	5.62455	27.5323	0Lower max %DS
Mid LAD	13	FU	2.19035	3.58015	2.66377	23.1982	2.77335	15.8854	27.5323	0Lower max %DS
OM 2	21	FU	1.02165	2.40366	1.74883	46.3411	1.77575	27.5323	27.5323	0Lower max %DS
RCA Proximal	1	FU	2.65	3.46395	3.10423	19.5031	3.28921	18.6853	27.5323	0Lower max %DS
RCA Mid	2	FU	2.35995	3.26638	2.73295	24.8158	2.88932	12.7127	27.5323	0Lower max %DS
LAD Diagonal 2	16	FU	1.50375	2.0009	1.6904	11.9028	1.70874	11.9963	27.5323	0Lower max %DS
Prox LAD	12	FU	2.74426	4.30244	3.59327	6.92224	3.29967	11.0915	27.5323	0Lower max %DS
RPDA	4	FU	1.3014	1.81983	1.5232	19.0617	1.55963	13.22	27.5323	0Lower max %DS
Dist LAD	14	FU	1.21965	1.95857	1.61862	36.79	1.3833	11.8305	27.5323	0Lower max %DS
RCA Mid	2	PRE	3.38845	4.31117	3.8825	31.5485	3.78457	10.4667	55.4067	1Higher max %DS
Dist LAD	14	PRE	0.949887	2.08342	1.61817	51.9436	1.30663	27.3024	55.4067	1Higher max %DS
RCA Proximal	1	PRE	3.60713	4.41714	4.08714	38.4305	4.00221	9.87163	55.4067	1Higher max %DS
OM 1	20	PRE	2.1342	3.04303	2.57528	62.0082	2.48925	14.2632	55.4067	1Higher max %DS
RCA Distal	3	PRE	3.24436	3.89027	3.63999	26.6415	3.62713	6.14642	55.4067	1Higher max %DS
Mid LAD	13	PRE	1.72632	3.99265	2.68606	56.2811	2.63003	19.5904	55.4067	1Higher max %DS
Mid Cx	19	PRE	1.33061	2.38792	2.07062	30.2858	1.94819	31.7001	55.4067	1Higher max %DS
Prox Cx	18	PRE	1.74596	3.25761	2.52659	16.6168	2.30369	24.21	55.4067	1Higher max %DS
RPL1	6	PRE	1.25569	2.98923	2.14515	35.1322	1.90907	25.3423	55.4067	1Higher max %DS
RPDA	4	PRE	1.38729	2.79613	2.18105	44.4081	1.76638	21.4616	55.4067	1Higher max %DS
Prox LAD	12	PRE	3.15176	4.44644	3.91828	22.4278	3.54968	11.2102	55.4067	1Higher max %DS
Mid LAD	13	POST	1.71468	3.79336	2.68707	44.946	2.92324	24.8929	55.4067	1Higher max %DS
Mid Cx	19	POST	1.48062	2.23364	1.90526	31.8591	1.99877	19.318	55.4067	1Higher max %DS
RCA Distal	3	POST	3.39164	4.06857	3.72328	28.3228	3.67073	7.603	55.4067	1Higher max %DS
RPDA	4	POST	1.65486	3.10153	2.52535	51.2821	2.17032	19.2906	55.4067	1Higher max %DS
RCA Proximal	1	POST	3.70461	4.35773	4.02777	26.5299	3.96539	6.57635	55.4067	1Higher max %DS
Prox Cx	18	POST	2.06889	2.90972	2.44618	15.7978	2.4381	15.1433	55.4067	1Higher max %DS
OM 1	20	POST	2.17922	3.0415	2.64923	59.5311	2.6835	18.7922	55.4067	1Higher max %DS
Dist LAD	14	POST	1.17861	2.26405	1.83027	42.5219	1.76491	33.2201	55.4067	1Higher max %DS
Prox LAD	12	POST	2.63626	3.88666	3.29397	23.2822	4.12305	27.1141	55.4067	1Higher max %DS
RCA Mid	2	POST	3.49648	4.46744	3.92243	30.2804	3.88965	8.96629	55.4067	1Higher max %DS
RPL1	6	POST	1.30418	3.01193	2.25667	40.0764	3.028	25.4823	55.4067	1Higher max %DS
Mid Cx	19	FU	0.819501	2.23653	1.55215	39.5483	1.83875	55.4067	55.4067	1Higher max %DS
RCA Distal	3	FU	2.16247	3.31752	2.59536	22.0387	2.5909	16.536	55.4067	1Higher max %DS
OM 1	20	FU	1.07893	2.34366	1.86344	64.3255	1.72508	37.4561	55.4067	1Higher max %DS
RPDA	4	FU	0.798684	2.58334	1.75174	48.34	1.34865	40.7789	55.4067	1Higher max %DS
Dist LAD	14	FU	1.06442	2.23073	1.60259	51.0355	1.84094	31.1055	55.4067	1Higher max %DS
RPL1	6	FU	1.34827	3.01898	2.11708	38.1631	2.08058	27.7002	55.4067	1Higher max %DS
Prox Cx	18	FU	1.53612	2.2601	2.02959	19.1558	2.07631	26.0169	55.4067	1Higher max %DS
RCA Proximal	1	FU	1.64563	3.34776	2.48227	36.6421	2.72335	37.5486	55.4067	1Higher max %DS
Prox LAD	12	FU	1.60038	2.99854	2.27549	23.3985	2.7861	15.3348	55.4067	1Higher max %DS
Mid LAD	13	FU	1.10796	2.0293	1.6178	43.256	1.47889	25.0813	55.4067	1Higher max %DS
RCA Mid	2	FU	1.88404	3.23497	2.55403	31.6896	2.63809	28.583	55.4067	1Higher max %DS
LAD Diagonal 2	16	PRE	1.01999	2.10894	1.59539	34.8683	1.65769	25.6194	40.2554	1Higher max %DS
LAD Diagonal 1	15	PRE	1.36105	2.71218	2.12245	49.3339	1.83911	25.9939	40.2554	1Higher max %DS
LMCA	11	PRE	4.03763	4.50885	4.27858	6.25501	4.07967	1.0305	40.2554	1Higher max %DS
LAD Diagonal 3	29	PRE	1.26491	2.4182	1.94758	27.3856	1.6034	21.1109	40.2554	1Higher max %DS
RCA Mid	2	PRE	2.89567	3.55866	3.14959	20.5901	3.2413	9.84149	40.2554	1Higher max %DS
RCA Proximal	1	PRE	2.61718	3.79869	3.0933	13.8748	3.18406	17.7917	40.2554	1Higher max %DS
Mid LAD	13	PRE	1.84605	3.20141	2.48986	53.4806	2.6128	20.5935	40.2554	1Higher max %DS
Prox LAD	12	PRE	2.74396	4.38235	3.5221	19.4192	4.25323	6.71062	40.2554	1Higher max %DS
Prox Cx	18	PRE	1.86269	2.55001	2.14854	13.4799	2.15846	13.4752	40.2554	1Higher max %DS
Dist LAD	14	PRE	0.986554	2.42868	1.64973	36.6036	1.28594	23.2818	40.2554	1Higher max %DS
Mid Cx	19	PRE	1.40723	2.19316	1.81222	19.2633	1.8924	13.1817	40.2554	1Higher max %DS
RPDA	4	PRE	1.89983	2.65131	2.27683	32.4731	2.2367	15.0611	40.2554	1Higher max %DS
RCA Distal	3	PRE	2.10851	3.1844	2.58391	28.466	2.94458	11.2587	40.2554	1Higher max %DS
Mid LAD	13	POST	1.84652	2.94712	2.39842	52.3116	2.29776	18.9755	40.2554	1Higher max %DS
RPDA	4	POST	1.03261	2.00412	1.57041	50.2989	1.50528	31.4007	40.2554	1Higher max %DS
RCA Mid	2	POST	2.12415	3.89898	2.78525	43.84	2.6749	16.6314	40.2554	1Higher max %DS
Dist LAD	14	POST	1.05958	2.10874	1.6433	62.4155	1.76118	35.3999	40.2554	1Higher max %DS
LMCA	11	POST	3.53527	4.07139	3.86293	11.0619	3.93934	9.21377	40.2554	1Higher max %DS
RCA Proximal	1	POST	2.52306	3.79291	2.93098	15.1083	3.0576	13.0994	40.2554	1Higher max %DS
Prox LAD	12	POST	2.69409	3.98147	3.30653	21.6939	3.25322	11.9884	40.2554	1Higher max %DS
LAD Diagonal 2	16	POST	1.03951	2.03494	1.65373	36.4338	1.58907	34.5839	40.2554	1Higher max %DS
RCA Distal	3	POST	1.82251	2.5667	2.21977	23.2657	2.17625	14.4073	40.2554	1Higher max %DS
Prox Cx	18	POST	1.80067	2.49494	2.08523	27.7352	2.17697	17.2855	40.2554	1Higher max %DS
LAD Diagonal 1	15	POST	1.12013	2.81687	2.17236	61.206	2.00784	44.212	40.2554	1Higher max %DS
Mid Cx	19	POST	1.3278	2.05246	1.77205	23.1951	1.71781	22.7038	40.2554	1Higher max %DS
LAD Diagonal 3	29	POST	1.44881	2.35563	1.93205	29.9357	1.97124	26.5026	40.2554	1Higher max %DS
RPDA	4	FU	0.815215	1.97718	1.48966	45.052	1.06706	23.6019	40.2554	1Higher max %DS
RCA Distal	3	FU	1.79811	2.24092	2.05617	23.6406	2.05102	12.331	40.2554	1Higher max %DS
LAD Diagonal 1	15	FU	0.930915	2.024	1.65117	33.4918	1.55816	40.2554	40.2554	1Higher max %DS
RCA Proximal	1	FU	2.20845	2.97682	2.64313	15.4932	2.94885	14.6214	40.2554	1Higher max %DS
Prox Cx	18	FU	1.1441	1.76838	1.47098	19.0863	1.3925	17.8387	40.2554	1Higher max %DS
Dist LAD	14	FU	1.00869	1.78718	1.39143	25.1303	1.37199	26.4799	40.2554	1Higher max %DS
LAD Diagonal 2	16	FU	0.996786	1.61346	1.33644	12.8019	1.39329	14.0558	40.2554	1Higher max %DS
Mid Cx	19	FU	1.02246	1.62998	1.2945	17.2466	1.32154	20.5929	40.2554	1Higher max %DS
LMCA	11	FU	2.3383	2.91161	2.60362	8.36343	2.59904	10.0319	40.2554	1Higher max %DS
Mid LAD	13	FU	1.39218	2.22693	1.74015	47.543	1.9801	11.2533	40.2554	1Higher max %DS
RCA Mid	2	FU	1.83625	3.20675	2.49725	35.5002	2.53952	18.4913	40.2554	1Higher max %DS
Prox LAD	12	FU	1.70747	2.85077	2.37332	16.2686	2.37648	23.1307	40.2554	1Higher max %DS
LAD Diagonal 3	29	FU	0.813847	1.59024	1.34015	21.7977	1.16047	29.869	40.2554	1Higher max %DS
LMCA	11	POST	4.31291	4.73567	4.52006	8.23092	4.56561	5.53487	24.8573	0Lower max %DS
OM 1	20	POST	1.61437	2.57696	2.18061	57.2794	2.40493	32.8725	24.8573	0Lower max %DS
RCA Distal	3	POST	1.41448	2.06605	1.77137	28.6575	1.73121	18.2957	24.8573	0Lower max %DS
RCA Mid	2	POST	1.4488	2.87132	2.16152	44.471	1.97681	26.7104	24.8573	0Lower max %DS
Dist LAD	14	POST	1.87706	2.55025	2.1947	62.8421	2.27714	17.2219	24.8573	0Lower max %DS
LAD Diagonal 1	15	POST	1.80742	2.32875	2.11485	26.1926	2.09878	13.8824	24.8573	0Lower max %DS
Mid LAD	13	POST	1.81911	2.85544	2.2928	53.6023	2.22945	17.3742	24.8573	0Lower max %DS
LPDA	27	POST	1.84101	2.89494	2.3093	28.2595	2.3737	22.4415	24.8573	0Lower max %DS
Prox LAD	12	POST	2.31663	4.78261	3.42616	30.6734	3.32593	18.2057	24.8573	0Lower max %DS
LPL2	25	POST	1.13398	1.98717	1.60655	51.9735	1.37916	17.7775	24.8573	0Lower max %DS
Mid Cx	19	POST	2.85712	4.03719	3.32431	35.3714	3.35538	14.8496	24.8573	0Lower max %DS
LAD Diagonal 2	16	POST	1.73165	2.56076	2.14721	47.1584	1.99536	13.2162	24.8573	0Lower max %DS
LPL1	24	POST	1.48233	2.14319	1.90261	18.0497	1.72694	14.0987	24.8573	0Lower max %DS
RCA Proximal	1	POST	2.19667	3.15153	2.68098	37.3645	2.67643	17.9253	24.8573	0Lower max %DS
Prox Cx	18	POST	3.87707	4.45852	4.20321	28.9921	4.36696	9.62639	24.8573	0Lower max %DS
LAD Diagonal 2	16	FU	1.52959	2.34014	1.92779	34.3746	1.93926	21.1252	24.8573	0Lower max %DS
LAD Diagonal 1	15	FU	1.59938	2.00431	1.89535	13.9481	1.84863	13.4829	24.8573	0Lower max %DS
Dist LAD	14	FU	1.78458	2.34878	2.09361	44.9387	2.05598	13.2004	24.8573	0Lower max %DS
Mid LAD	13	FU	1.75508	2.82598	2.29081	40.6966	2.19773	20.1414	24.8573	0Lower max %DS
RCA Distal	3	FU	1.21937	2.19126	1.75642	29.0638	2.10412	24.8573	24.8573	0Lower max %DS
Mid Cx	19	FU	2.72285	3.60764	3.12954	32.9505	3.46361	21.3868	24.8573	0Lower max %DS
Prox LAD	12	FU	2.20061	3.42827	2.62969	22.1806	2.49657	11.3366	24.8573	0Lower max %DS
Prox Cx	18	FU	2.87529	3.62333	3.27022	19.6494	3.28539	12.4825	24.8573	0Lower max %DS
OM 1	20	FU	1.65315	2.46932	2.03163	40.0043	2.06028	19.7612	24.8573	0Lower max %DS
RCA Mid	2	FU	1.80499	2.34358	2.13124	23.9475	2.13085	15.2923	24.8573	0Lower max %DS
LPDA	27	FU	1.56472	2.08361	1.84363	23.323	1.81332	13.7095	24.8573	0Lower max %DS
LPL2	25	FU	1.15968	1.86587	1.58962	47.5326	1.50324	20.4165	24.8573	0Lower max %DS
LPL1	24	FU	1.15925	1.90253	1.49993	23.1387	1.47062	21.1726	24.8573	0Lower max %DS
LMCA	11	FU	3.47379	4.04341	3.80193	7.54052	3.88059	3.34	24.8573	0Lower max %DS
RCA Proximal	1	FU	2.31313	2.67904	2.47352	25.7667	2.47434	6.51553	24.8573	0Lower max %DS
Dist LAD	14	PRE	1.64344	2.85696	2.2258	58.9963	2.54801	13.7916	26.6372	0Lower max %DS
RPL1	6	PRE	2.54156	3.32846	2.85972	19.1331	2.99724	11.3711	26.6372	0Lower max %DS
Mid LAD	13	PRE	2.00999	3.33224	2.66801	36.3892	2.88997	16.4437	26.6372	0Lower max %DS
Prox LAD	12	PRE	2.48124	3.30957	2.90609	18.7098	2.80246	11.4622	26.6372	0Lower max %DS
LAD Diagonal 1	15	PRE	2.08947	2.95689	2.45022	31.1653	2.66232	13.605	26.6372	0Lower max %DS
RCA Distal	3	PRE	2.94312	4.04859	3.58648	37.6439	3.56473	17.4378	26.6372	0Lower max %DS
RCA Mid	2	PRE	3.6083	4.20218	3.94654	20.579	3.89344	7.32363	26.6372	0Lower max %DS
RCA Proximal	1	PRE	3.5651	4.66888	4.1655	32.6829	4.10773	13.21	26.6372	0Lower max %DS
LPL1	24	PRE	1.43345	2.59659	1.91533	66.1373	1.77841	19.3969	26.6372	0Lower max %DS
Mid Cx	19	PRE	2.49683	3.03686	2.85581	17.4926	2.70547	7.71198	26.6372	0Lower max %DS
Prox Cx	18	PRE	2.58609	4.06881	2.89762	23.7865	3.00929	12.4566	26.6372	0Lower max %DS
LPL2	25	PRE	1.40556	2.17081	1.76957	32.0075	1.68432	15.2828	26.6372	0Lower max %DS
Mid Cx	19	POST	2.54921	3.03365	2.76777	17.0144	2.80408	9.08906	26.6372	0Lower max %DS
Prox LAD	12	POST	2.72151	3.63306	3.14924	20.8459	3.22075	8.77276	26.6372	0Lower max %DS
LPL1	24	POST	1.33878	2.41102	1.92417	58.4404	1.71005	21.7108	26.6372	0Lower max %DS
Dist LAD	14	POST	1.58513	2.61621	2.01473	50.3216	2.0748	20.663	26.6372	0Lower max %DS
RPL1	6	POST	2.14907	2.76847	2.42564	17.7914	2.45082	11.9705	26.6372	0Lower max %DS
LAD Diagonal 1	15	POST	1.86747	2.36712	2.10618	33.6106	2.13201	11.2763	26.6372	0Lower max %DS
RCA Mid	2	POST	2.96621	3.80773	3.5183	18.5019	3.3494	11.4404	26.6372	0Lower max %DS
Prox Cx	18	POST	2.69922	3.48589	2.94711	21.1364	3.08916	12.0082	26.6372	0Lower max %DS
LPL2	25	POST	1.37065	2.22296	1.75662	25.1569	1.74082	16.6075	26.6372	0Lower max %DS
RCA Distal	3	POST	3.00012	3.59784	3.30278	27.8372	3.28018	8.53793	26.6372	0Lower max %DS
Mid LAD	13	POST	1.9686	3.02741	2.63925	33.12	2.26435	13.0611	26.6372	0Lower max %DS
RCA Proximal	1	POST	3.02613	4.08927	3.59037	32.9032	3.53015	14.2776	26.6372	0Lower max %DS
Dist LAD	14	FU	1.53605	2.52322	1.87101	36.6836	1.85378	17.1399	26.6372	0Lower max %DS
Prox LAD	12	FU	2.38867	3.12895	2.77594	18.1027	2.6917	11.2579	26.6372	0Lower max %DS
LAD Diagonal 1	15	FU	1.7157	2.55036	2.02381	25.9599	2.03763	15.7994	26.6372	0Lower max %DS
RPL1	6	FU	1.94158	2.61689	2.29968	16.2022	2.20021	11.7549	26.6372	0Lower max %DS
RCA Mid	2	FU	2.34371	3.26595	2.71089	19.4068	2.56381	8.58478	26.6372	0Lower max %DS
RCA Proximal	1	FU	2.20738	3.63611	2.98344	35.6022	2.68932	17.9206	26.6372	0Lower max %DS
LPL1	24	FU	1.06923	2.23573	1.71854	43.5971	1.45746	26.6372	26.6372	0Lower max %DS
LPL2	25	FU	1.06203	1.82647	1.45609	26.5474	1.372	22.5929	26.6372	0Lower max %DS
Prox Cx	18	FU	1.6833	3.10044	2.63649	17.4692	2.19694	23.38	26.6372	0Lower max %DS
Mid LAD	13	FU	1.74971	2.58134	2.22652	32.669	2.08163	15.9452	26.6372	0Lower max %DS
Mid Cx	19	FU	2.27798	2.66113	2.49019	12.9256	2.55384	8.66159	26.6372	0Lower max %DS
RCA Distal	3	FU	2.37974	3.01757	2.63987	27.6023	2.71663	9.46019	26.6372	0Lower max %DS
RCA Proximal	1	PRE	2.37685	3.94298	3.20494	45.6034	3.88021	12.9687	38.3491	1Higher max %DS
LAD Diagonal 1	15	PRE	1.58821	2.60465	1.91997	29.7992	2.01839	12.9998	38.3491	1Higher max %DS
Dist LAD	14	PRE	1.48973	3.19314	2.41033	93.2611	2.01076	25.9121	38.3491	1Higher max %DS
Prox LAD	12	PRE	3.91621	5.29744	4.55413	24.7348	4.31997	8.12598	38.3491	1Higher max %DS
RCA Mid	2	PRE	2.15722	2.94472	2.54317	33.4085	2.78246	11.233	38.3491	1Higher max %DS
OM 1	20	PRE	2.26894	4.59526	3.38193	71.6619	3.6094	15.2703	38.3491	1Higher max %DS
Mid LAD	13	PRE	2.16853	4.57842	3.47798	40.8594	2.854	23.7555	38.3491	1Higher max %DS
Prox Cx	18	PRE	2.83696	3.70157	3.24207	26.6453	3.26306	8.4967	38.3491	1Higher max %DS
Mid Cx	19	PRE	2.47698	3.38807	2.79878	29.7838	2.81815	12.106	38.3491	1Higher max %DS
Prox LAD	12	POST	3.62273	4.70769	4.16417	31.2243	3.93576	7.93257	38.3491	1Higher max %DS
LAD Diagonal 1	15	POST	1.78691	2.43774	2.08418	38.0151	2.20684	17.2622	38.3491	1Higher max %DS
Mid LAD	13	POST	2.10049	4.03131	3.07266	57.6647	2.57192	18.1854	38.3491	1Higher max %DS
RCA Mid	2	POST	1.63135	2.42956	2.09156	41.1401	2.08899	21.9071	38.3491	1Higher max %DS
RCA Proximal	1	POST	2.28941	3.99138	2.95733	54.0347	3.30171	8.8774	38.3491	1Higher max %DS
Mid Cx	19	POST	2.14508	2.8559	2.49854	43.8963	2.49857	14.1478	38.3491	1Higher max %DS
Prox Cx	18	POST	2.32722	3.26707	2.7364	38.1762	2.85637	17.3789	38.3491	1Higher max %DS
OM 1	20	POST	2.23279	4.32471	3.12625	102.091	3.16185	22.7709	38.3491	1Higher max %DS
Dist LAD	14	POST	1.46784	2.70928	2.06202	107.936	1.73788	15.5385	38.3491	1Higher max %DS
Prox LAD	12	FU	3.25772	4.85547	4.08374	19.1285	3.53456	5.64146	38.3491	1Higher max %DS
RCA Mid	2	FU	1.35421	2.44472	1.95612	27.328	1.82903	25.9602	38.3491	1Higher max %DS
RCA Proximal	1	FU	2.08012	3.81508	2.99007	41.5203	3.00347	30.7427	38.3491	1Higher max %DS
Mid Cx	19	FU	1.47728	3.14737	2.36583	33.3527	2.3962	38.3491	38.3491	1Higher max %DS
Mid LAD	13	FU	2.17859	3.98376	2.98463	43.1315	3.08314	18.812	38.3491	1Higher max %DS
LAD Diagonal 1	15	FU	1.34439	2.42631	1.78914	24.1138	1.84762	24.28	38.3491	1Higher max %DS
Dist LAD	14	FU	1.10642	3.25456	2.19442	83.8667	1.69067	32.9403	38.3491	1Higher max %DS
Prox Cx	18	FU	2.12404	3.2823	2.57823	27.0452	2.81696	18.5074	38.3491	1Higher max %DS
OM 1	20	FU	1.86161	3.73873	2.84313	78.4457	2.60521	28.1642	38.3491	1Higher max %DS
RCA Mid	2	POST	2.69586	3.3545	3.0553	35.4754	3.05712	11.817	31.5943	0Lower max %DS
RCA Proximal	1	POST	2.91288	3.74211	3.28574	35.2921	3.33565	9.68428	31.5943	0Lower max %DS
RPL1	6	POST	1.83436	2.51546	2.13341	21.5614	2.13257	13.9836	31.5943	0Lower max %DS
RPDA	4	POST	1.56467	2.85554	2.15676	73.2648	1.94907	19.033	31.5943	0Lower max %DS
LMCA	11	POST	3.90131	5.12689	4.5792	8.1556	4.23668	7.91589	31.5943	0Lower max %DS
OM 1	20	POST	1.95127	3.36818	2.74936	106.196	2.54968	13.3813	31.5943	0Lower max %DS
Dist LAD	14	POST	1.66704	2.31931	1.97765	53.9617	2.03065	14.5164	31.5943	0Lower max %DS
Prox LAD	12	POST	3.11843	4.41903	3.80326	47.0072	3.5677	12.5927	31.5943	0Lower max %DS
Mid LAD	13	POST	2.08544	3.22266	2.52989	56.7515	2.58369	19.2843	31.5943	0Lower max %DS
Prox Cx	18	POST	3.20042	3.82446	3.52424	29.4382	3.53167	9.37967	31.5943	0Lower max %DS
RCA Distal	3	POST	2.71367	3.55944	3.14307	34.8938	3.32375	18.3554	31.5943	0Lower max %DS
LAD Diagonal 1	15	POST	2.10997	2.69378	2.38557	23.5486	2.38536	11.5451	31.5943	0Lower max %DS
LAD Diagonal 1	15	FU	1.36442	2.1036	1.73844	26.4014	1.61159	14.7711	31.5943	0Lower max %DS
RCA Distal	3	FU	2.57475	3.00232	2.85083	26.0529	2.87255	8.12161	31.5943	0Lower max %DS
Dist LAD	14	FU	0.827815	1.95044	1.48657	48.0058	1.21015	31.5943	31.5943	0Lower max %DS
RCA Proximal	1	FU	2.92072	3.41763	3.16345	28.4652	3.18244	8.13984	31.5943	0Lower max %DS
RCA Mid	2	FU	2.78218	3.47235	3.07441	19.1708	3.17386	9.25479	31.5943	0Lower max %DS
Mid LAD	13	FU	1.4642	2.7871	2.11868	42.2565	1.79259	18.319	31.5943	0Lower max %DS
RPL1	6	FU	1.69907	2.25748	1.97591	13.9453	1.92396	10.6158	31.5943	0Lower max %DS
OM 1	20	FU	1.64888	3.10634	2.31894	72.7276	2.04154	19.2334	31.5943	0Lower max %DS
Prox Cx	18	FU	2.82882	3.20909	3.04705	31.2161	3.11173	7.07501	31.5943	0Lower max %DS
LMCA	11	FU	2.76091	3.42887	3.07877	5.95812	2.86488	3.33859	31.5943	0Lower max %DS
Prox LAD	12	FU	2.08925	3.15276	2.73611	32.5706	3.10009	22.068	31.5943	0Lower max %DS
RPDA	4	FU	1.67395	2.7532	2.32501	46.6702	2.64598	18.1082	31.5943	0Lower max %DS
RCA Proximal	1	PRE	2.9939	4.06004	3.53867	35.6843	3.26686	8.35548	39.905	1Higher max %DS
RPDA	4	PRE	1.47892	2.6669	1.97486	30.0648	2.10249	12.3887	39.905	1Higher max %DS
Prox LAD	12	PRE	2.92536	3.71295	3.19826	17.3172	3.24192	9.68327	39.905	1Higher max %DS
Dist LAD	14	PRE	1.13122	2.25956	1.7793	52.0094	1.53858	26.4763	39.905	1Higher max %DS
OM 1	20	PRE	1.805	2.88743	2.38933	64.3463	2.37468	23.9898	39.905	1Higher max %DS
LAD Diagonal 1	15	PRE	1.27633	2.85732	1.86498	70.0001	1.80252	29.1915	39.905	1Higher max %DS
RCA Mid	2	PRE	2.76861	3.74788	3.36587	43.6996	3.21348	13.8439	39.905	1Higher max %DS
Mid LAD	13	PRE	1.71719	3.4799	2.54502	61.8659	2.63004	26.4551	39.905	1Higher max %DS
LMCA	11	PRE	3.52847	4.10691	3.86746	6.52846	3.84121	8.14182	39.905	1Higher max %DS
LAD Diagonal 2	16	PRE	1.02483	2.4328	1.94918	65.8856	1.68771	39.2768	39.905	1Higher max %DS
RPL1	6	PRE	1.52308	2.57238	2.10658	43.9882	2.43464	17.6749	39.905	1Higher max %DS
Prox Cx	18	PRE	3.11218	3.62453	3.44169	16.2846	3.42932	9.24794	39.905	1Higher max %DS
Mid Cx	19	PRE	1.34891	2.27441	1.79906	42.2642	1.75299	23.0509	39.905	1Higher max %DS
RPDA	4	POST	1.27122	2.52424	1.91233	33.7248	1.45496	12.6286	39.905	1Higher max %DS
Prox LAD	12	POST	2.35298	3.39178	2.74385	18.078	2.63608	10.7397	39.905	1Higher max %DS
LMCA	11	POST	3.43713	3.9076	3.61624	4.75578	3.59321	3.89391	39.905	1Higher max %DS
LAD Diagonal 2	16	POST	1.23747	2.79215	1.88802	49.6239	2.39021	23.3908	39.905	1Higher max %DS
RCA Proximal	1	POST	2.55878	4.03047	3.39189	34.7776	3.2724	21.8075	39.905	1Higher max %DS
Prox Cx	18	POST	2.8778	3.42855	3.18358	11.4529	3.19957	10.0568	39.905	1Higher max %DS
RPL1	6	POST	1.2134	2.75343	2.05888	44.6368	1.4891	18.5143	39.905	1Higher max %DS
OM 1	20	POST	1.92657	2.97313	2.45372	57.7387	2.56959	21.768	39.905	1Higher max %DS
Mid Cx	19	POST	1.27132	2.21307	1.81597	36.5782	1.62737	21.879	39.905	1Higher max %DS
Dist LAD	14	POST	1.16561	2.28216	1.82349	52.5746	1.5557	25.0751	39.905	1Higher max %DS
Mid LAD	13	POST	2.13371	2.94314	2.53825	44.8471	2.6057	17.9699	39.905	1Higher max %DS
LAD Diagonal 1	15	POST	1.30295	2.48687	1.87011	60.2644	1.69842	23.2844	39.905	1Higher max %DS
RCA Mid	2	POST	2.46042	3.62076	3.09456	41.0905	3.08248	20.1806	39.905	1Higher max %DS
RCA Proximal	1	FU	2.45665	3.49615	3.08701	30.1408	3.19162	23.0281	39.905	1Higher max %DS
LMCA	11	FU	2.8214	3.48076	3.16193	5.70715	2.99158	1.97726	39.905	1Higher max %DS
LAD Diagonal 1	15	FU	1.27361	2.59971	1.80319	45.2726	1.93771	31.6969	39.905	1Higher max %DS
OM 1	20	FU	1.43303	2.69863	2.20262	43.061	2.38461	39.905	39.905	1Higher max %DS
RPDA	4	FU	1.08947	2.45383	1.75061	29.4429	1.52292	16.796	39.905	1Higher max %DS
Dist LAD	14	FU	1.11136	2.23772	1.72107	47.402	1.83505	39.4372	39.905	1Higher max %DS
RCA Mid	2	FU	2.00559	3.38932	2.59767	34.245	3.14526	36.1823	39.905	1Higher max %DS
Mid LAD	13	FU	1.9196	2.76681	2.31046	51.1493	2.34453	18.1245	39.905	1Higher max %DS
Mid Cx	19	FU	1.10477	2.37564	1.80949	36.9124	1.62789	32.135	39.905	1Higher max %DS
Prox LAD	12	FU	1.77178	3.3168	2.56327	15.0665	1.92204	6.95439	39.905	1Higher max %DS
RPL1	6	FU	1.23481	2.30661	1.71049	34.717	1.84669	20.2987	39.905	1Higher max %DS
Prox Cx	18	FU	3.38493	3.83857	3.56228	8.99808	3.57528	5.32395	39.905	1Higher max %DS
LAD Diagonal 2	16	FU	1.04011	2.24531	1.84012	48.6283	1.63846	36.5188	39.905	1Higher max %DS
RPDA	4	PRE	1.55442	1.9829	1.78025	28.931	1.75834	11.5973	28.854	0Lower max %DS
Prox Cx	18	PRE	1.52044	2.43565	1.94587	20.5228	2.10756	17.2634	28.854	0Lower max %DS
LMCA	11	PRE	4.60918	5.41898	5.07765	15.0094	5.12232	6.23809	28.854	0Lower max %DS
Prox LAD	12	PRE	2.8699	4.38955	3.31189	21.7713	3.71411	22.6522	28.854	0Lower max %DS
Dist LAD	14	PRE	1.78236	2.49536	2.13399	41.4754	2.13128	16.3715	28.854	0Lower max %DS
RCA Distal	3	PRE	2.54599	3.43893	2.82934	35.6456	2.95412	12.5375	28.854	0Lower max %DS
RPL1	6	PRE	1.57514	2.23935	1.96316	26.8302	1.83936	14.3647	28.854	0Lower max %DS
RCA Mid	2	PRE	2.73934	3.66676	3.09915	18.1199	3.02909	9.56544	28.854	0Lower max %DS
OM 2	21	PRE	1.35042	1.95962	1.67736	23.2648	1.65203	18.2568	28.854	0Lower max %DS
LAD Diagonal 1	15	PRE	2.57442	3.60806	3.03421	40.5109	3.01171	10.4999	28.854	0Lower max %DS
Mid LAD	13	PRE	2.37372	3.33395	2.90939	24.0162	2.66937	11.0756	28.854	0Lower max %DS
OM 1	20	PRE	1.98959	3.83899	2.7843	43.2114	2.84431	29.9599	28.854	0Lower max %DS
RCA Proximal	1	PRE	3.25096	3.83438	3.49493	30.1634	3.52342	4.43136	28.854	0Lower max %DS
RCA Proximal	1	POST	3.04498	3.90088	3.44343	33.8596	3.39947	10.4276	28.854	0Lower max %DS
Prox Cx	18	POST	1.59748	2.32648	1.98151	20.518	1.8454	13.4343	28.854	0Lower max %DS
RPDA	4	POST	1.50159	2.02861	1.74211	23.4449	1.73635	11.9497	28.854	0Lower max %DS
Prox LAD	12	POST	2.55781	3.03525	2.78423	17.9539	2.79197	8.3871	28.854	0Lower max %DS
OM 1	20	POST	2.03717	3.45932	2.67671	45.04	2.46852	17.474	28.854	0Lower max %DS
OM 2	21	POST	1.23637	2.64243	1.98594	27.5073	2.55013	20.649	28.854	0Lower max %DS
RCA Distal	3	POST	2.22172	2.81246	2.5548	36.8788	2.55042	12.8878	28.854	0Lower max %DS
LMCA	11	POST	4.01893	4.5213	4.28392	8.97448	4.25455	5.53813	28.854	0Lower max %DS
RPL1	6	POST	1.88609	2.57956	2.17909	21.4724	2.17753	13.3836	28.854	0Lower max %DS
LAD Diagonal 1	15	POST	2.03718	3.01239	2.53364	34.6302	2.47014	17.5278	28.854	0Lower max %DS
Dist LAD	14	POST	1.51864	2.28076	2.01117	36.8464	2.02546	25.0223	28.854	0Lower max %DS
Mid LAD	13	POST	2.34619	2.93471	2.59115	19.7381	2.5717	8.76883	28.854	0Lower max %DS
RCA Mid	2	POST	2.63313	3.2126	3.00734	18.8944	2.97659	11.5387	28.854	0Lower max %DS
Mid LAD	13	FU	1.61651	2.15156	1.88909	20.3803	1.87634	13.8476	28.854	0Lower max %DS
LMCA	11	FU	3.50765	3.78114	3.6311	11.8793	3.64884	3.68654	28.854	0Lower max %DS
Prox LAD	12	FU	1.76323	3.08496	2.4181	15.06	2.5005	13.6757	28.854	0Lower max %DS
LAD Diagonal 1	15	FU	1.45883	2.79812	2.13521	28.1416	1.73041	15.6697	28.854	0Lower max %DS
RPDA	4	FU	1.19105	1.67965	1.44105	16.9035	1.43752	11.7581	28.854	0Lower max %DS
RCA Proximal	1	FU	2.2532	3.09038	2.69845	30.6337	2.6379	14.5837	28.854	0Lower max %DS
OM 1	20	FU	1.23876	2.576	1.96824	45.1677	1.97406	22.663	28.854	0Lower max %DS
OM 2	21	FU	1.00438	1.75403	1.3571	25.7658	1.24486	19.2468	28.854	0Lower max %DS
RPL1	6	FU	0.939621	1.89464	1.38195	19.4649	1.26287	25.4957	28.854	0Lower max %DS
RCA Mid	2	FU	2.10349	2.54144	2.38651	16.8764	2.54429	8.71852	28.854	0Lower max %DS
RCA Distal	3	FU	1.47245	2.38632	2.06762	29.6074	2.06962	28.854	28.854	0Lower max %DS
Dist LAD	14	FU	1.47705	1.92841	1.72402	33.0305	1.67774	11.9623	28.854	0Lower max %DS
Prox Cx	18	FU	1.3521	2.01451	1.70294	21.3001	1.77175	20.5579	28.854	0Lower max %DS
Dist LAD	14	PRE	1.58929	3.11636	2.26347	46.7794	2.37102	16.5783	46.8169	1Higher max %DS
RPL1	6	PRE	2.23641	2.96324	2.57641	25.4322	2.55265	12.3886	46.8169	1Higher max %DS
RPDA	4	PRE	2.10321	2.82311	2.42079	29.3286	2.49932	8.32944	46.8169	1Higher max %DS
Prox Cx	18	PRE	3.51973	4.47405	4.07977	31.1433	3.96078	11.1354	46.8169	1Higher max %DS
LPL1	24	PRE	2.00457	3.69773	2.79268	69.3654	2.98514	13.7525	46.8169	1Higher max %DS
RCA Distal	3	PRE	2.98453	3.96243	3.60463	25.3399	3.606	17.2346	46.8169	1Higher max %DS
OM 1	20	PRE	1.82227	2.91605	2.39009	41.8966	2.68274	17.0174	46.8169	1Higher max %DS
LAD Diagonal 1	15	PRE	1.52929	3.33786	2.17575	37.7754	2.03721	17.371	46.8169	1Higher max %DS
Prox LAD	12	PRE	3.57383	4.86913	4.42146	27.9699	4.25113	15.9323	46.8169	1Higher max %DS
RCA Proximal	1	PRE	4.0669	4.56516	4.33247	10.7661	4.54857	3.47827	46.8169	1Higher max %DS
LPL2	25	PRE	1.78363	3.40971	2.53721	47.2119	2.6642	18.8343	46.8169	1Higher max %DS
RCA Mid	2	PRE	3.8412	4.81023	4.32037	45.9744	4.38083	7.88223	46.8169	1Higher max %DS
Mid LAD	13	PRE	2.75165	4.33508	3.51981	42.7187	3.78438	20.1771	46.8169	1Higher max %DS
Prox Cx	18	POST	3.02407	3.92164	3.57618	27.6465	3.8869	7.11208	46.8169	1Higher max %DS
RCA Mid	2	POST	2.95202	4.20711	3.73672	38.4227	4.27682	19.2871	46.8169	1Higher max %DS
RPL1	6	POST	2.01752	3.0779	2.36081	21.9256	2.364	14.6564	46.8169	1Higher max %DS
OM 1	20	POST	1.65768	2.95985	2.20168	34.9884	2.29889	12.77	46.8169	1Higher max %DS
RCA Proximal	1	POST	3.69406	4.31307	4.07423	9.69955	3.93958	6.2323	46.8169	1Higher max %DS
Mid LAD	13	POST	2.15619	3.8757	2.92906	39.3817	3.2219	18.2351	46.8169	1Higher max %DS
LAD Diagonal 1	15	POST	1.89861	2.6068	2.30688	19.2775	2.17876	12.8585	46.8169	1Higher max %DS
Prox LAD	12	POST	3.63731	4.43922	4.02714	26.2846	4.20234	6.2633	46.8169	1Higher max %DS
LPL1	24	POST	1.77094	3.02847	2.41283	61.4435	2.00959	11.8754	46.8169	1Higher max %DS
LPL2	25	POST	1.76429	2.7982	2.21443	32.8623	2.27275	22.3719	46.8169	1Higher max %DS
RPDA	4	POST	1.92534	2.54688	2.17697	24.4503	2.25535	14.0678	46.8169	1Higher max %DS
Dist LAD	14	POST	1.54094	2.58816	2.01007	29.9824	2.26044	12.0879	46.8169	1Higher max %DS
RCA Distal	3	POST	2.96299	3.68198	3.22474	22.5828	3.32954	5.34364	46.8169	1Higher max %DS
RCA Distal	3	FU	2.36797	4.59137	3.57835	22.6027	3.92507	39.6705	46.8169	1Higher max %DS
LAD Diagonal 1	15	FU	0.953842	2.43046	1.9199	47.1638	1.79386	46.8169	46.8169	1Higher max %DS
Mid LAD	13	FU	1.95384	3.57585	2.46912	46.5606	2.66426	25.3953	46.8169	1Higher max %DS
OM 1	20	FU	1.40649	2.29609	1.86373	33.8189	1.99218	24.6424	46.8169	1Higher max %DS
RCA Proximal	1	FU	3.76596	4.47011	4.15115	10.2891	3.99773	5.76401	46.8169	1Higher max %DS
RPL1	6	FU	1.47572	2.69906	2.31445	28.8843	2.20453	33.0598	46.8169	1Higher max %DS
RPDA	4	FU	1.88597	2.75612	2.27934	31.1539	2.47382	13.0586	46.8169	1Higher max %DS
Prox Cx	18	FU	2.71507	3.97849	3.40461	32.4264	3.5398	23.2986	46.8169	1Higher max %DS
LPL1	24	FU	1.12168	2.80956	2.18988	58.6919	2.07365	45.9081	46.8169	1Higher max %DS
Dist LAD	14	FU	1.51813	2.55733	2.02581	31.3325	2.19483	24.2945	46.8169	1Higher max %DS
LPL2	25	FU	1.2724	2.6315	1.84023	22.6189	2.17745	16.1588	46.8169	1Higher max %DS
Prox LAD	12	FU	2.27876	3.32824	2.76996	21.9903	2.72235	16.2944	46.8169	1Higher max %DS
RCA Mid	2	FU	3.3095	4.68967	4.11124	39.5917	3.71132	10.8268	46.8169	1Higher max %DS
Prox Cx	18	PRE	3.26946	3.90782	3.60257	20.3691	3.60157	9.22102	41.0469	1Higher max %DS
LPDA	27	PRE	1.81398	2.89669	2.35438	30.2256	2.42776	10.9379	41.0469	1Higher max %DS
Mid Cx	19	PRE	2.51732	3.57608	3.00163	32.0935	2.85732	11.8993	41.0469	1Higher max %DS
Prox LAD	12	PRE	3.08964	3.75373	3.40277	19.895	3.39934	8.08107	41.0469	1Higher max %DS
RCA Mid	2	PRE	1.86112	2.84161	2.43477	44.496	2.37157	21.5235	41.0469	1Higher max %DS
LMCA	11	PRE	4.02822	4.53072	4.2936	10.1208	4.36612	7.73898	41.0469	1Higher max %DS
RCA Proximal	1	PRE	2.6011	3.22859	2.85678	9.99691	2.75932	5.69687	41.0469	1Higher max %DS
Mid LAD	13	PRE	2.03931	3.61239	2.65055	34.2715	3.01563	10.0018	41.0469	1Higher max %DS
RCA Distal	3	PRE	1.86736	2.77007	2.26057	45.7349	2.33342	17.9126	41.0469	1Higher max %DS
OM 1	20	PRE	1.61052	2.88326	2.26221	29.199	1.92608	16.2158	41.0469	1Higher max %DS
Dist Cx	30	PRE	1.18087	1.95517	1.57074	15.7479	1.60303	12.291	41.0469	1Higher max %DS
Dist LAD	14	PRE	1.60802	2.35113	2.08126	33.6132	1.98386	18.9449	41.0469	1Higher max %DS
LAD Diagonal 1	15	PRE	1.81124	2.59583	2.12834	27.1096	2.06884	12.4513	41.0469	1Higher max %DS
OM 1	20	POST	1.53847	2.54455	2.09576	31.3789	1.79473	14.2785	41.0469	1Higher max %DS
LPDA	27	POST	1.6031	2.81672	2.32408	34.5915	1.87325	14.4214	41.0469	1Higher max %DS
LAD Diagonal 1	15	POST	1.62301	2.38968	1.99562	21.4063	1.92088	15.507	41.0469	1Higher max %DS
Dist LAD	14	POST	1.70523	2.62092	2.05344	34.0846	1.96418	10.7568	41.0469	1Higher max %DS
RCA Distal	3	POST	1.84326	2.47383	2.09933	30.7048	2.14067	13.8934	41.0469	1Higher max %DS
Mid LAD	13	POST	1.80015	3.21965	2.48802	29.9424	2.47848	12.4734	41.0469	1Higher max %DS
Prox LAD	12	POST	2.8168	3.07482	2.98228	16.3345	2.95928	4.81481	41.0469	1Higher max %DS
Mid Cx	19	POST	2.53754	3.15576	2.81034	29.7651	2.7955	9.22764	41.0469	1Higher max %DS
Dist Cx	30	POST	1.22993	1.63086	1.45194	12.4306	1.45954	15.5197	41.0469	1Higher max %DS
LMCA	11	POST	3.79805	4.18174	4.01816	10.3004	4.01876	5.49211	41.0469	1Higher max %DS
RCA Mid	2	POST	1.42195	2.70602	2.14361	53.6925	1.86491	23.7524	41.0469	1Higher max %DS
Prox Cx	18	POST	2.78433	3.33548	3.12376	21.2525	3.05637	8.9007	41.0469	1Higher max %DS
RCA Proximal	1	POST	1.98237	2.92634	2.61462	19.0531	2.34589	15.4962	41.0469	1Higher max %DS
Dist LAD	14	FU	1.11744	1.99028	1.4588	30.9866	1.42551	17.3321	41.0469	1Higher max %DS
Prox Cx	18	FU	1.98653	2.46247	2.30502	14.5681	2.15369	7.76139	41.0469	1Higher max %DS
OM 1	20	FU	1.29025	1.87407	1.54856	19.7655	1.47258	12.1868	41.0469	1Higher max %DS
RCA Mid	2	FU	1.47045	2.34403	1.89443	40.8528	2.28991	9.28859	41.0469	1Higher max %DS
LMCA	11	FU	2.48953	2.83849	2.64834	8.60505	2.62913	5.3098	41.0469	1Higher max %DS
RCA Distal	3	FU	1.36482	1.77901	1.59931	23.3355	1.5929	14.3185	41.0469	1Higher max %DS
Dist Cx	30	FU	0.965351	1.39115	1.1894	8.38369	1.34844	10.4338	41.0469	1Higher max %DS
Prox LAD	12	FU	1.64675	2.34315	1.99017	14.7409	2.00027	17.6737	41.0469	1Higher max %DS
RCA Proximal	1	FU	1.93463	2.43085	2.26881	15.8321	2.35795	12.3512	41.0469	1Higher max %DS
LPDA	27	FU	0.69991	1.92474	1.47442	41.3107	1.18723	41.0469	41.0469	1Higher max %DS
Mid LAD	13	FU	1.42227	2.53398	1.73315	23.3164	1.75145	17.7246	41.0469	1Higher max %DS
LAD Diagonal 1	15	FU	1.22262	1.81697	1.45577	17.172	1.54164	19.0241	41.0469	1Higher max %DS
Mid Cx	19	FU	1.71844	2.48504	2.06324	24.8568	2.1361	16.6607	41.0469	1Higher max %DS
Prox LAD	12	PRE	4.74733	5.22338	4.92671	16.3586	4.96298	4.34516	35.0613	1Higher max %DS
RPDA	4	PRE	1.80984	3.14929	2.41359	22.5667	2.65872	15.4129	35.0613	1Higher max %DS
LMCA	11	PRE	5.7906	6.71664	6.11747	10.0506	6.23694	3.64223	35.0613	1Higher max %DS
Dist LAD	14	PRE	1.69578	2.81552	2.19993	38.4956	2.41163	19.4559	35.0613	1Higher max %DS
Mid LAD	13	PRE	3.035	5.03071	4.08184	35.3868	3.69349	17.2129	35.0613	1Higher max %DS
RPL1	6	PRE	2.10432	3.21448	2.60935	16.4362	2.5077	11.831	35.0613	1Higher max %DS
Prox Cx	18	PRE	3.79671	5.22953	4.49849	28.0043	5.08114	18.591	35.0613	1Higher max %DS
RCA Distal	3	PRE	2.98218	3.54804	3.33115	29.9771	3.29499	9.49354	35.0613	1Higher max %DS
RCA Proximal	1	PRE	4.33283	5.02482	4.65583	20.1495	4.77911	6.03781	35.0613	1Higher max %DS
Mid Cx	19	PRE	2.3679	2.96938	2.69879	8.37853	2.54322	6.89365	35.0613	1Higher max %DS
OM 1	20	PRE	2.57721	3.81655	3.26855	42.9129	3.10315	16.8851	35.0613	1Higher max %DS
RCA Mid	2	PRE	3.50098	4.46313	3.99369	27.6232	3.78461	7.49411	35.0613	1Higher max %DS
Dist LAD	14	POST	1.77255	2.67079	2.16502	47.008	2.39259	14.8326	35.0613	1Higher max %DS
Prox LAD	12	POST	4.54553	5.34418	4.88506	16.32	4.89497	5.24797	35.0613	1Higher max %DS
Mid Cx	19	POST	2.12475	2.55387	2.38443	7.18588	2.37196	10.4219	35.0613	1Higher max %DS
RCA Proximal	1	POST	3.95191	4.74151	4.52622	15.59	4.27371	7.52977	35.0613	1Higher max %DS
RCA Mid	2	POST	3.19972	4.15073	3.63807	28.4281	3.81731	6.62933	35.0613	1Higher max %DS
RCA Distal	3	POST	2.57469	3.84662	3.26609	29.9029	3.15735	18.4541	35.0613	1Higher max %DS
OM 1	20	POST	2.60755	3.5847	3.10331	44.736	3.07526	12.0948	35.0613	1Higher max %DS
LMCA	11	POST	5.49927	6.16358	5.81333	10.6701	6.13054	3.81277	35.0613	1Higher max %DS
RPDA	4	POST	1.7461	2.37258	2.10591	16.8478	1.92331	9.21368	35.0613	1Higher max %DS
RPL1	6	POST	2.06694	2.85718	2.46495	16.0845	2.38397	13.2206	35.0613	1Higher max %DS
Prox Cx	18	POST	3.36306	4.90111	4.25486	25.7123	4.74664	16.843	35.0613	1Higher max %DS
Mid LAD	13	POST	2.86717	4.92315	3.70282	31.8039	3.38205	14.8074	35.0613	1Higher max %DS
RCA Proximal	1	FU	3.4527	5.05912	4.36269	35.3065	4.27135	19.166	35.0613	1Higher max %DS
OM 1	20	FU	2.34112	3.59372	2.77522	40.8562	2.71484	10.5782	35.0613	1Higher max %DS
RCA Distal	3	FU	2.64543	3.55791	3.04289	30.9894	3.04702	13.1798	35.0613	1Higher max %DS
RPDA	4	FU	1.08193	2.15096	1.71532	21.5301	1.39415	22.3946	35.0613	1Higher max %DS
Prox Cx	18	FU	3.32717	4.96847	4.03248	26.3055	4.16198	15.3537	35.0613	1Higher max %DS
Mid LAD	13	FU	2.36188	4.83138	3.51794	30.0152	5.32185	34.6191	35.0613	1Higher max %DS
Prox LAD	12	FU	3.57933	4.47932	4.02471	15.1868	4.22026	15.1868	35.0613	1Higher max %DS
RCA Mid	2	FU	2.5815	3.88861	3.29959	28.3779	2.94639	12.2464	35.0613	1Higher max %DS
Dist LAD	14	FU	1.01214	2.17762	1.63348	57.2419	1.5586	35.0613	35.0613	1Higher max %DS
Mid Cx	19	FU	1.87433	2.27541	2.0634	8.86204	2.04965	7.86948	35.0613	1Higher max %DS
LMCA	11	FU	4.5977	5.4251	5.09819	9.79412	4.84237	5.05282	35.0613	1Higher max %DS
RPL1	6	FU	1.68007	2.43071	2.11528	17.0722	2.3427	10.856	35.0613	1Higher max %DS
Prox LAD	12	POST	2.96517	4.47755	3.71366	42.3667	3.37574	12.0674	33.4133	0Lower max %DS
Mid LAD	13	POST	2.59396	3.62197	2.96827	47.6398	3.0233	14.1769	33.4133	0Lower max %DS
LPDA	27	POST	2.09966	3.13967	2.63107	40.3096	2.51416	16.4865	33.4133	0Lower max %DS
Dist LAD	14	POST	2.30641	3.01516	2.59124	47.9336	2.60809	9.26256	33.4133	0Lower max %DS
OM 1	20	POST	2.65294	3.17593	2.91625	18.9617	3.04284	11.2396	33.4133	0Lower max %DS
Prox Cx	18	POST	3.43745	4.1533	3.78982	24.1203	3.97083	10.9681	33.4133	0Lower max %DS
RCA Proximal	1	POST	1.7465	2.73429	2.26255	12.9287	1.96801	10.2871	33.4133	0Lower max %DS
LMCA	11	POST	5.26776	5.88762	5.64513	8.99603	5.44149	3.1926	33.4133	0Lower max %DS
LAD Diagonal 1	15	POST	2.10307	3.66102	3.0559	69.3621	2.62927	20.013	33.4133	0Lower max %DS
Mid Cx	19	POST	2.52377	3.16125	2.8772	35.4111	2.77035	8.90088	33.4133	0Lower max %DS
RCA Mid	2	POST	1.92992	2.44533	2.12508	19.6516	2.10187	8.18072	33.4133	0Lower max %DS
LAD Diagonal 1	15	FU	1.82514	3.95513	3.16801	72.1326	2.64504	30.9976	33.4133	0Lower max %DS
Mid Cx	19	FU	2.39504	3.44266	2.8832	37.9524	2.77386	13.6568	33.4133	0Lower max %DS
LPDA	27	FU	1.85868	2.92125	2.34321	34.3313	2.47951	10.297	33.4133	0Lower max %DS
OM 1	20	FU	2.07189	3.24395	2.77212	19.639	2.67964	22.4644	33.4133	0Lower max %DS
Mid LAD	13	FU	2.585	3.56434	3.13596	45.4118	3.24599	20.3631	33.4133	0Lower max %DS
RCA Proximal	1	FU	2.32132	2.61233	2.48169	21.3646	2.46175	5.69937	33.4133	0Lower max %DS
RCA Mid	2	FU	1.79685	2.40462	2.19416	19.3856	2.37371	10.5873	33.4133	0Lower max %DS
Prox Cx	18	FU	3.3589	3.95035	3.696	26.3245	3.69692	9.14323	33.4133	0Lower max %DS
LMCA	11	FU	5.11625	6.07862	5.71559	10.243	6.31835	8.76408	33.4133	0Lower max %DS
Prox LAD	12	FU	3.1616	4.53283	3.77493	36.4391	4.7638	33.4133	33.4133	0Lower max %DS
Dist LAD	14	FU	2.09546	3.11727	2.56486	45.9408	2.46115	14.8584	33.4133	0Lower max %DS
Mid LAD	13	POST	2.05829	4.63592	3.07245	56.8326	3.19801	32.4168	41.6096	1Higher max %DS
RPDA	4	POST	0.882073	1.81986	1.32263	67.3419	1.51306	32.1228	41.6096	1Higher max %DS
Prox LAD	12	POST	3.55867	4.91999	4.3491	18.7763	4.31856	17.4631	41.6096	1Higher max %DS
Prox Cx	18	POST	3.67561	5.1021	4.48194	20.4097	4.27289	13.9783	41.6096	1Higher max %DS
Mid Cx	19	POST	3.38639	5.10402	4.38341	22.15	5.48489	19.6211	41.6096	1Higher max %DS
Dist Cx	30	POST	1.18137	4.6889	2.41013	47.1227	2.35562	35.9001	41.6096	1Higher max %DS
RCA Mid	2	POST	2.19906	3.45996	2.77115	20.7908	2.91538	24.5704	41.6096	1Higher max %DS
RCA Proximal	1	POST	2.84122	3.78558	3.23038	24.4838	3.321	12.9006	41.6096	1Higher max %DS
RPL1	6	POST	0.889	2.63271	1.62986	66.8495	1.61243	28.1487	41.6096	1Higher max %DS
Dist LAD	14	POST	1.34244	3.27053	2.05968	81.5646	2.53285	34.8762	41.6096	1Higher max %DS
OM 1	20	POST	1.39895	3.17391	2.27192	54.9652	2.25361	37.9239	41.6096	1Higher max %DS
Dist Cx	30	FU	1.1295	4.45649	2.36208	42.2208	3.94221	39.4809	41.6096	1Higher max %DS
RPDA	4	FU	1.1025	2.11503	1.58677	44.6957	1.67236	24.3899	41.6096	1Higher max %DS
RPL1	6	FU	0.789728	2.43301	1.74016	53.5233	1.3525	41.6096	41.6096	1Higher max %DS
Prox LAD	12	FU	2.91867	4.97191	3.90225	18.8548	3.33372	9.03519	41.6096	1Higher max %DS
Mid Cx	19	FU	3.4579	5.05598	4.26189	22.7278	5.09018	26.7622	41.6096	1Higher max %DS
RCA Mid	2	FU	1.20852	2.82892	2.01188	18.1293	2.06915	41.5936	41.6096	1Higher max %DS
Prox Cx	18	FU	3.64516	4.8695	4.35669	18.4347	4.34833	16.1712	41.6096	1Higher max %DS
Mid LAD	13	FU	1.79756	4.10662	2.88899	50.6571	2.98196	39.7187	41.6096	1Higher max %DS
Dist LAD	14	FU	1.49777	3.65285	2.58785	74.5646	2.23329	32.9343	41.6096	1Higher max %DS
OM 1	20	FU	1.61867	3.59546	2.41835	50.1966	3.2189	40.1473	41.6096	1Higher max %DS
RCA Proximal	1	FU	2.32919	3.2716	2.74845	22.5046	2.74503	15.1488	41.6096	1Higher max %DS
RPDA	4	POST	2.0906	3.77919	2.85972	36.8354	2.83296	11.2981	29.6632	0Lower max %DS
RCA Proximal	1	POST	3.93531	4.52017	4.27599	40.3767	4.27017	7.84171	29.6632	0Lower max %DS
RCA Distal	3	POST	3.61677	4.19689	3.92218	26.9866	3.86728	6.47772	29.6632	0Lower max %DS
OM 1	20	POST	2.22452	3.81701	3.14755	47.6133	2.56702	11.964	29.6632	0Lower max %DS
LAD Diagonal 1	15	POST	1.83256	3.1449	2.70918	36.3647	3.27914	14.3846	29.6632	0Lower max %DS
RCA Mid	2	POST	3.32635	4.08547	3.84523	46.7189	3.75232	11.3522	29.6632	0Lower max %DS
LMCA	11	POST	5.28738	5.63874	5.49998	6.60852	5.43757	2.76221	29.6632	0Lower max %DS
Mid LAD	13	POST	2.33689	3.15189	2.78828	28.674	2.69851	13.4006	29.6632	0Lower max %DS
Prox LAD	12	POST	3.14679	4.76356	4.10342	22.5886	4.86828	14.6515	29.6632	0Lower max %DS
RPL1	6	POST	1.98709	2.92616	2.4512	21.5545	2.51552	13.8909	29.6632	0Lower max %DS
Dist LAD	14	POST	1.84496	2.49454	2.1873	33.0736	2.0779	11.2103	29.6632	0Lower max %DS
Prox Cx	18	POST	2.79827	4.12117	3.72888	26.003	3.73173	25.014	29.6632	0Lower max %DS
RCA Proximal	1	FU	3.24931	4.52204	4.09235	41.2198	3.84652	15.526	29.6632	0Lower max %DS
Prox LAD	12	FU	2.77521	5.03077	4.15865	25.3136	3.28235	15.4507	29.6632	0Lower max %DS
RCA Mid	2	FU	3.09596	4.07938	3.62124	41.8554	3.591	13.7857	29.6632	0Lower max %DS
OM 1	20	FU	1.95336	3.39971	2.75235	35.0122	2.44708	20.1756	29.6632	0Lower max %DS
Mid LAD	13	FU	2.10651	3.07217	2.62964	36.0195	2.39254	11.9548	29.6632	0Lower max %DS
RPL1	6	FU	1.89676	2.60443	2.27605	17.9603	2.4167	7.34639	29.6632	0Lower max %DS
LAD Diagonal 1	15	FU	2.04403	3.52475	2.8174	48.186	3.39821	22.407	29.6632	0Lower max %DS
LMCA	11	FU	5.15971	5.69873	5.4665	7.2928	5.75529	3.96538	29.6632	0Lower max %DS
RPDA	4	FU	2.10753	3.53553	2.70396	38.9946	2.66076	20.7853	29.6632	0Lower max %DS
Prox Cx	18	FU	2.54721	3.79104	3.24186	26.6101	3.00848	15.3324	29.6632	0Lower max %DS
RCA Distal	3	FU	2.89132	3.51108	3.25243	27.7502	3.23416	10.6004	29.6632	0Lower max %DS
Dist LAD	14	FU	1.50238	3.75024	2.22247	41.4758	2.90985	29.6632	29.6632	0Lower max %DS
LAD Diagonal 1	15	PRE	1.22622	2.35686	1.81983	67.0215	2.35605	31.6594	58.2145	1Higher max %DS
RPDA	4	PRE	1.14287	2.21086	1.66237	35.0235	1.3159	13.1489	58.2145	1Higher max %DS
RCA Proximal	1	PRE	2.96596	4.77951	3.53771	17.3453	3.39831	12.382	58.2145	1Higher max %DS
OM 1	20	PRE	1.31403	2.58168	1.95488	63.8393	1.75153	24.4614	58.2145	1Higher max %DS
RCA Mid	2	PRE	3.02669	4.23002	3.60929	25.2802	3.84737	19.9136	58.2145	1Higher max %DS
Prox LAD	12	PRE	2.22608	2.92189	2.58486	22.794	2.61258	14.7936	58.2145	1Higher max %DS
Mid LAD	13	PRE	1.98338	3.19651	2.44633	40.5171	2.58579	23.2968	58.2145	1Higher max %DS
Dist LAD	14	PRE	1.53478	2.33205	1.91319	69.3369	1.96574	15.7843	58.2145	1Higher max %DS
Mid Cx	19	PRE	2.43909	3.01897	2.65908	15.657	2.65872	8.2608	58.2145	1Higher max %DS
OM 2	21	PRE	1.06145	2.23663	1.75367	25.7745	1.81051	41.3728	58.2145	1Higher max %DS
Dist Cx	30	PRE	1.27013	1.99423	1.62007	25.3415	1.67759	24.2881	58.2145	1Higher max %DS
RCA Distal	3	PRE	2.5429	4.18276	3.36305	33.431	3.36286	24.3827	58.2145	1Higher max %DS
RPL1	6	PRE	1.70569	3.1798	2.49939	51.612	3.41344	35.1521	58.2145	1Higher max %DS
Prox Cx	18	PRE	3.10166	3.79556	3.50449	11.7554	3.38904	8.4796	58.2145	1Higher max %DS
Dist Cx	30	POST	1.24431	1.77079	1.58196	20.7649	1.57364	20.9279	58.2145	1Higher max %DS
RPL1	6	POST	1.34093	3.1883	2.30978	61.0298	1.88777	28.9672	58.2145	1Higher max %DS
RCA Proximal	1	POST	2.98822	4.49859	3.51233	13.0405	3.40298	12.186	58.2145	1Higher max %DS
Mid LAD	13	POST	1.61756	2.54065	1.96671	33.8866	2.03669	16.1991	58.2145	1Higher max %DS
LAD Diagonal 1	15	POST	0.964157	2.41563	1.81854	55.2006	1.42163	32.1797	58.2145	1Higher max %DS
Prox Cx	18	POST	2.37934	3.5254	2.92337	12.4056	3.29474	10.5063	58.2145	1Higher max %DS
RCA Distal	3	POST	2.41372	4.40894	3.22892	39.0697	3.18369	24.1849	58.2145	1Higher max %DS
RCA Mid	2	POST	2.61367	3.95408	3.32535	21.5704	3.64815	24.4183	58.2145	1Higher max %DS
Mid Cx	19	POST	2.13911	2.76238	2.47563	24.4709	2.36561	9.57485	58.2145	1Higher max %DS
OM 1	20	POST	1.32272	2.39678	1.84453	66.6733	1.69363	21.9006	58.2145	1Higher max %DS
Dist LAD	14	POST	1.30132	2.44019	1.9515	59.6262	1.79906	22.307	58.2145	1Higher max %DS
OM 2	21	POST	0.751031	1.74346	1.3266	45.9436	1.20043	27.6567	58.2145	1Higher max %DS
RPDA	4	POST	1.21163	2.07977	1.60466	30.4734	1.78703	16.629	58.2145	1Higher max %DS
Prox LAD	12	POST	2.19322	3.34064	2.61665	20.1647	2.52898	13.2424	58.2145	1Higher max %DS
Mid LAD	13	FU	1.19585	2.48036	1.72974	24.8032	1.93607	34.5537	58.2145	1Higher max %DS
RCA Mid	2	FU	2.44189	3.44058	2.96848	19.5102	3.3558	27.2339	58.2145	1Higher max %DS
RPDA	4	FU	0.836159	2.09034	1.30768	37.5036	1.25421	32.621	58.2145	1Higher max %DS
Prox LAD	12	FU	1.95788	3.13332	2.59369	17.7584	2.35865	16.9913	58.2145	1Higher max %DS
RPL1	6	FU	0.810373	2.61161	1.80483	70.6783	1.93936	58.2145	58.2145	1Higher max %DS
LAD Diagonal 1	15	FU	0.857832	2.28754	1.61442	50.5406	2.26885	44.2389	58.2145	1Higher max %DS
Mid Cx	19	FU	1.741	2.86825	2.37063	20.7206	2.5578	31.9337	58.2145	1Higher max %DS
Dist Cx	30	FU	1.33064	1.80103	1.54583	23.6959	1.54863	14.0761	58.2145	1Higher max %DS
Dist LAD	14	FU	1.07049	2.0029	1.62887	57.1448	1.35719	21.124	58.2145	1Higher max %DS
RCA Proximal	1	FU	2.54756	3.91763	3.35293	13.9448	2.86532	10.8241	58.2145	1Higher max %DS
Prox Cx	18	FU	2.22116	2.57026	2.37471	9.34876	2.37394	6.43557	58.2145	1Higher max %DS
OM 2	21	FU	0.631993	1.84869	1.25049	47.27	1.16479	45.742	58.2145	1Higher max %DS
OM 1	20	FU	1.22252	2.38539	1.76671	65.4518	1.75324	30.2707	58.2145	1Higher max %DS
RCA Distal	3	FU	2.03009	4.16762	2.98556	40.3094	3.18112	36.1832	58.2145	1Higher max %DS
Prox Cx	18	PRE	2.67653	3.25721	2.95322	14.0225	2.93242	8.72606	34.3448	0Lower max %DS
LAD Diagonal 1	15	PRE	1.45052	2.18832	1.83636	30.6428	1.82955	20.6796	34.3448	0Lower max %DS
RCA Proximal	1	PRE	3.79096	4.34774	4.09022	19.1566	4.02433	5.79885	34.3448	0Lower max %DS
OM 2	21	PRE	1.10922	2.60074	1.90959	102.05	1.49313	25.6821	34.3448	0Lower max %DS
Mid LAD	13	PRE	1.82227	3.0635	2.42481	46.6226	2.11141	13.6434	34.3448	0Lower max %DS
Mid Cx	19	PRE	1.11492	2.0068	1.61436	40.2777	1.43691	22.4086	34.3448	0Lower max %DS
RCA Distal	3	PRE	3.10544	3.83233	3.43707	30.2228	3.61277	11.3899	34.3448	0Lower max %DS
RCA Mid	2	PRE	3.12657	3.96759	3.51934	51.1108	3.92784	6.44867	34.3448	0Lower max %DS
OM 1	20	PRE	1.2778	2.51919	1.79057	24.523	2.26476	15.3178	34.3448	0Lower max %DS
RPDA	4	PRE	1.4136	2.86871	2.12874	82.665	1.84341	15.892	34.3448	0Lower max %DS
Prox LAD	12	PRE	2.92983	4.55263	3.65412	23.1973	3.50989	10.4791	34.3448	0Lower max %DS
RPL1	6	PRE	1.73718	2.90692	2.28614	37.9773	2.66326	23.3037	34.3448	0Lower max %DS
RCA Proximal	1	POST	3.625	3.9726	3.81175	12.8641	3.7871	4.28031	34.3448	0Lower max %DS
Mid LAD	13	POST	2.1341	5.29155	3.58756	49.4151	2.77301	23.0405	34.3448	0Lower max %DS
OM 1	20	POST	1.70721	2.79777	2.15243	19.1696	2.13758	10.9158	34.3448	0Lower max %DS
OM 2	21	POST	1.05703	2.63942	1.85784	70.5327	1.4634	27.7691	34.3448	0Lower max %DS
Mid Cx	19	POST	1.0694	1.93701	1.48422	30.547	1.4205	24.7164	34.3448	0Lower max %DS
LAD Diagonal 1	15	POST	1.46473	2.73211	1.86262	24.7571	1.78952	18.1494	34.3448	0Lower max %DS
RCA Mid	2	POST	2.95684	3.68769	3.29853	35.4881	3.27144	9.54161	34.3448	0Lower max %DS
Prox Cx	18	POST	2.91199	3.29253	3.10153	10.2638	3.12857	4.97755	34.3448	0Lower max %DS
Prox LAD	12	POST	3.92421	4.80359	4.42711	20.8502	4.30119	8.76451	34.3448	0Lower max %DS
RCA Distal	3	POST	2.69682	3.43351	3.08615	24.5344	3.36986	13.2265	34.3448	0Lower max %DS
RPL1	6	POST	1.39445	2.53109	2.09661	39.4941	1.98892	18.904	34.3448	0Lower max %DS
RPDA	4	POST	1.14532	2.61444	2.02251	90.6849	2.17736	23.6541	34.3448	0Lower max %DS
RPL1	6	FU	1.10817	2.25169	1.49972	33.1471	1.31697	15.8548	34.3448	0Lower max %DS
RPDA	4	FU	0.679839	2.01292	1.46731	67.9633	1.03547	34.3448	34.3448	0Lower max %DS
OM 1	20	FU	1.51734	2.22208	1.88334	20.9962	1.9015	20.2028	34.3448	0Lower max %DS
Mid Cx	19	FU	1.04119	2.05175	1.44184	36.8129	1.2984	19.8101	34.3448	0Lower max %DS
RCA Mid	2	FU	2.19415	2.86129	2.49202	44.9361	2.49156	10.4506	34.3448	0Lower max %DS
LAD Diagonal 1	15	FU	1.16516	4.06413	1.76952	53.1314	2.08812	28.1761	34.3448	0Lower max %DS
Prox LAD	12	FU	3.17971	4.49717	3.87118	21.363	3.53114	9.62176	34.3448	0Lower max %DS
RCA Distal	3	FU	2.15982	2.66799	2.37074	27.4021	2.39848	6.72474	34.3448	0Lower max %DS
Prox Cx	18	FU	2.49491	3.11334	2.85253	12.9272	2.77347	10.0436	34.3448	0Lower max %DS
Mid LAD	13	FU	1.65721	4.19334	3.17595	41.5553	4.94415	23.6487	34.3448	0Lower max %DS
OM 2	21	FU	1.47421	2.83707	1.98624	79.6068	2.0592	18.8603	34.3448	0Lower max %DS
RCA Proximal	1	FU	2.73835	3.21422	2.92004	14.3171	2.98826	8.36293	34.3448	0Lower max %DS
RCA Proximal	1	PRE	3.01136	3.50049	3.27979	11.9061	3.3749	6.9368	26.81	0Lower max %DS
RCA Mid	2	PRE	1.70471	2.70344	2.23758	30.715	2.70819	18.9926	26.81	0Lower max %DS
OM 1	20	PRE	1.98416	4.42946	3.23877	57.3684	2.455	19.1788	26.81	0Lower max %DS
Prox LAD	12	PRE	4.7062	5.48888	5.15526	32.9289	5.09027	7.54525	26.81	0Lower max %DS
Mid LAD	13	PRE	2.41141	4.83954	3.41714	58.8078	2.71378	11.1419	26.81	0Lower max %DS
Dist LAD	14	PRE	2.28597	3.01683	2.56077	47.6782	2.5487	9.78864	26.81	0Lower max %DS
Prox Cx	18	PRE	4.45207	5.62254	5.09394	27.6692	4.83197	7.86219	26.81	0Lower max %DS
Mid Cx	19	PRE	2.05581	3.54931	2.80834	42.119	3.42017	19.7882	26.81	0Lower max %DS
RPDA	4	PRE	1.39729	1.90105	1.67167	18.4706	1.62645	14.0894	26.81	0Lower max %DS
RCA Distal	3	PRE	1.69649	2.23227	1.97186	21.0061	2.00313	13.7194	26.81	0Lower max %DS
Mid LAD	13	POST	2.21383	4.00291	2.99171	48.9837	2.77988	16.6039	26.81	0Lower max %DS
Prox Cx	18	POST	4.13966	4.96917	4.49137	19.6022	4.32935	4.38149	26.81	0Lower max %DS
RCA Mid	2	POST	1.66492	2.74072	2.23411	37.6549	2.01208	17.2537	26.81	0Lower max %DS
Prox LAD	12	POST	3.90202	4.65924	4.29441	25.7921	4.39353	6.96168	26.81	0Lower max %DS
OM 1	20	POST	1.70458	3.99778	2.85872	61.6247	2.59679	18.7065	26.81	0Lower max %DS
RCA Proximal	1	POST	3.03348	3.82258	3.54187	14.5387	3.92415	5.08253	26.81	0Lower max %DS
RCA Distal	3	POST	1.65813	2.32741	2.08077	19.5315	1.92162	13.7116	26.81	0Lower max %DS
RPDA	4	POST	1.22765	1.95551	1.51225	21.2038	1.70737	13.1588	26.81	0Lower max %DS
Dist LAD	14	POST	1.57008	2.64544	2.16688	59.9545	1.84135	14.5022	26.81	0Lower max %DS
Mid Cx	19	POST	2.06058	2.8933	2.49998	47.3007	2.37934	13.3969	26.81	0Lower max %DS
Mid LAD	13	FU	2.23185	3.85832	2.97514	37.8221	2.59794	14.0915	26.81	0Lower max %DS
RCA Proximal	1	FU	3.48832	3.98288	3.70985	17.6189	3.70875	5.9436	26.81	0Lower max %DS
RPDA	4	FU	1.57115	2.02093	1.76877	20.186	1.76312	10.8878	26.81	0Lower max %DS
Dist LAD	14	FU	1.86783	2.69988	2.36211	44.3117	2.41504	14.7593	26.81	0Lower max %DS
RCA Distal	3	FU	1.69862	2.38957	2.04067	24.2276	2.12023	19.0773	26.81	0Lower max %DS
OM 1	20	FU	1.59472	4.19452	2.54875	55.6718	2.58898	26.6675	26.81	0Lower max %DS
Prox Cx	18	FU	4.11285	4.87564	4.43265	16.2274	4.59136	7.70117	26.81	0Lower max %DS
Mid Cx	19	FU	1.5381	2.85534	2.20802	40.9342	2.90385	26.81	26.81	0Lower max %DS
Prox LAD	12	FU	4.23056	5.2556	4.72765	21.5224	4.6012	8.05524	26.81	0Lower max %DS
RCA Mid	2	FU	1.80002	3.07941	2.43816	33.7645	2.80269	14.1653	26.81	0Lower max %DS
RCA Proximal	1	PRE	3.55665	4.24036	3.88756	31.661	3.87118	8.12474	42.3692	1Higher max %DS
RPL1	6	PRE	1.21916	2.51331	2.11291	39.9395	2.14849	43.2552	42.3692	1Higher max %DS
Mid Cx	19	PRE	2.01353	2.43397	2.28443	12.239	2.31634	13.0726	42.3692	1Higher max %DS
RCA Mid	2	PRE	2.95982	3.99128	3.50646	38.2096	3.54497	16.463	42.3692	1Higher max %DS
LMCA	11	PRE	5.75123	6.0689	5.88294	9.34697	5.90159	2.40181	42.3692	1Higher max %DS
Dist Cx	30	PRE	1.416	2.13175	1.80726	21.2757	2.14932	15.8197	42.3692	1Higher max %DS
LAD Diagonal 1	15	PRE	1.70383	2.93838	2.42967	55.0072	2.08932	18.4505	42.3692	1Higher max %DS
RCA Distal	3	PRE	3.01517	3.97748	3.50085	25.0989	3.65326	17.4663	42.3692	1Higher max %DS
Mid LAD	13	PRE	1.96674	3.01611	2.50378	44.2499	2.24305	12.3184	42.3692	1Higher max %DS
Dist LAD	14	PRE	1.04614	2.31705	1.65146	53.9448	1.59788	34.5294	42.3692	1Higher max %DS
Prox LAD	12	PRE	2.77629	4.10245	3.51056	23.9281	3.25317	14.6588	42.3692	1Higher max %DS
RPDA	4	PRE	2.10491	3.27941	2.67705	36.5077	2.92215	11.6169	42.3692	1Higher max %DS
OM 1	20	PRE	1.44691	2.71215	1.98453	83.4474	2.00195	17.8143	42.3692	1Higher max %DS
Prox Cx	18	PRE	2.76547	3.49916	3.18021	5.84803	3.04043	9.04319	42.3692	1Higher max %DS
Mid Cx	19	POST	2.14934	2.71937	2.43786	12.1514	2.56486	9.76736	42.3692	1Higher max %DS
LMCA	11	POST	4.88722	5.46291	5.15684	14.2082	5.32885	4.85841	42.3692	1Higher max %DS
Prox LAD	12	POST	2.9957	4.28567	3.69988	15.0464	3.20489	6.17111	42.3692	1Higher max %DS
Mid LAD	13	POST	1.8905	3.38162	2.40935	35.3708	2.62752	20.4972	42.3692	1Higher max %DS
Prox Cx	18	POST	2.7954	3.4557	3.09813	5.4442	3.20661	3.38515	42.3692	1Higher max %DS
RPDA	4	POST	1.79479	3.26476	2.6371	31.2844	2.25728	20.4886	42.3692	1Higher max %DS
RCA Distal	3	POST	3.06397	3.77273	3.4538	28.1621	3.48256	9.36217	42.3692	1Higher max %DS
RPL1	6	POST	1.56123	2.54222	2.05111	32.5223	1.97704	18.1325	42.3692	1Higher max %DS
RCA Proximal	1	POST	3.30367	4.12046	3.80611	32.4281	3.78556	12.7295	42.3692	1Higher max %DS
RCA Mid	2	POST	3.13445	3.68549	3.48361	28.1064	3.48295	10.0059	42.3692	1Higher max %DS
Dist LAD	14	POST	1.30688	2.48761	1.69323	48.5994	1.7399	13.6493	42.3692	1Higher max %DS
LAD Diagonal 1	15	POST	1.86817	2.59114	2.35576	26.6836	2.11997	11.8777	42.3692	1Higher max %DS
Dist Cx	30	POST	1.3876	2.18983	1.70626	18.8481	1.6333	15.0431	42.3692	1Higher max %DS
OM 1	20	POST	1.24176	2.58184	1.97619	63.4609	1.72335	20.1667	42.3692	1Higher max %DS
RCA Mid	2	FU	2.72381	3.60801	3.1753	25.7471	3.12049	10.8164	42.3692	1Higher max %DS
Dist LAD	14	FU	0.865998	2.08237	1.62273	49.5952	1.50266	42.3692	42.3692	1Higher max %DS
Mid Cx	19	FU	1.3142	1.72779	1.49158	11.661	1.48169	11.3044	42.3692	1Higher max %DS
RCA Proximal	1	FU	3.16398	4.18891	3.54091	34.7098	3.68672	14.1789	42.3692	1Higher max %DS
OM 1	20	FU	0.867013	1.87475	1.44936	47.9652	1.07124	19.0648	42.3692	1Higher max %DS
Prox LAD	12	FU	2.94057	3.58148	3.32067	12.8309	3.29606	10.7853	42.3692	1Higher max %DS
Mid LAD	13	FU	1.85674	2.66893	2.25377	50.2704	2.25451	17.6432	42.3692	1Higher max %DS
Prox Cx	18	FU	2.0379	2.26207	2.12021	4.22484	2.14067	2.709	42.3692	1Higher max %DS
RCA Distal	3	FU	2.67692	3.42567	3.0555	27.8791	3.30613	8.22528	42.3692	1Higher max %DS
LAD Diagonal 1	15	FU	1.80012	2.61253	2.17722	32.8505	2.10941	11.274	42.3692	1Higher max %DS
LMCA	11	FU	3.54078	4.11114	3.83357	8.25106	3.81952	7.29782	42.3692	1Higher max %DS
Dist Cx	30	FU	0.925021	1.56115	1.22007	18.8707	1.18194	21.7373	42.3692	1Higher max %DS
RPL1	6	FU	1.1624	2.25956	1.75349	31.9212	1.718	26.937	42.3692	1Higher max %DS
RPDA	4	FU	1.69783	2.85891	2.29791	34.4985	1.96472	13.4807	42.3692	1Higher max %DS
RCA Proximal	1	PRE	4.40098	5.28264	4.89535	22.9929	4.65473	5.45145	40.5788	1Higher max %DS
Dist LAD	14	PRE	1.47378	2.48827	1.98478	38.7331	1.98695	13.1941	40.5788	1Higher max %DS
LAD Diagonal 2	16	PRE	1.58797	2.94657	2.0747	48.043	2.17081	22.5311	40.5788	1Higher max %DS
Mid LAD	13	PRE	2.4195	3.76069	2.91854	48.5729	3.1846	23.0087	40.5788	1Higher max %DS
RPL3	8	PRE	1.61835	2.62814	2.10066	25.6147	2.49531	15.7691	40.5788	1Higher max %DS
RCA Mid	2	PRE	4.31226	5.05079	4.61504	36.1598	4.63163	6.89545	40.5788	1Higher max %DS
RCA Distal	3	PRE	4.12336	4.99699	4.55571	29.9668	4.60906	10.5378	40.5788	1Higher max %DS
Prox Cx	18	PRE	1.72379	2.48622	2.26183	19.2627	2.04884	15.8652	40.5788	1Higher max %DS
RPL1	6	PRE	1.91274	3.65149	2.84947	66.8173	2.64805	24.7752	40.5788	1Higher max %DS
RPL2	7	PRE	1.63216	2.81931	2.14784	31.8621	2.25209	15.6886	40.5788	1Higher max %DS
RPDA	4	PRE	1.8192	4.09297	2.81855	56.2739	2.82684	35.6457	40.5788	1Higher max %DS
LAD Diagonal 1	15	PRE	1.90856	3.08838	2.27894	55.2274	2.50483	22.4088	40.5788	1Higher max %DS
LAD Diagonal 3	29	PRE	1.39414	3.24377	2.35289	62.4338	2.14112	19.2583	40.5788	1Higher max %DS
Prox LAD	12	PRE	4.23999	4.63822	4.43675	16.4078	4.43076	4.30563	40.5788	1Higher max %DS
LAD Diagonal 3	29	POST	1.16246	2.65468	1.92893	58.0661	1.94846	24.1676	40.5788	1Higher max %DS
RCA Mid	2	POST	3.79241	4.27201	4.05096	35.2582	4.03991	6.12649	40.5788	1Higher max %DS
RCA Distal	3	POST	3.51284	4.27412	4.00923	35.7065	4.03592	12.9608	40.5788	1Higher max %DS
Mid LAD	13	POST	1.92884	3.12448	2.51944	45.3218	2.87282	32.8589	40.5788	1Higher max %DS
Dist LAD	14	POST	0.906715	2.19643	1.71111	40.1406	1.29373	29.9148	40.5788	1Higher max %DS
RCA Proximal	1	POST	4.06715	4.68877	4.37405	24.495	4.60615	10.2838	40.5788	1Higher max %DS
LAD Diagonal 2	16	POST	0.703969	2.20295	1.54986	49.625	1.34523	47.6691	40.5788	1Higher max %DS
RPL2	7	POST	1.2816	2.36206	1.77613	43.4282	1.98873	18.1907	40.5788	1Higher max %DS
RPDA	4	POST	1.2825	3.06246	2.28234	68.2947	2.06847	25.5485	40.5788	1Higher max %DS
Prox Cx	18	POST	1.61594	2.45292	1.94924	18.1291	2.18837	15.6027	40.5788	1Higher max %DS
RPL1	6	POST	1.13541	3.86026	2.20653	85.7633	2.95068	37.716	40.5788	1Higher max %DS
Prox LAD	12	POST	3.4618	4.34732	4.06108	13.6307	3.81389	9.23185	40.5788	1Higher max %DS
LAD Diagonal 1	15	POST	1.24387	2.52726	1.83203	53.8649	1.76936	23.485	40.5788	1Higher max %DS
RPL3	8	POST	1.03825	2.25213	1.56997	31.1558	1.74396	40.4661	40.5788	1Higher max %DS
Prox Cx	18	FU	1.58617	2.13308	1.88789	20.0649	1.76244	9.97151	40.5788	1Higher max %DS
Dist LAD	14	FU	1.21597	2.30302	1.73864	42.131	1.66271	26.8681	40.5788	1Higher max %DS
LAD Diagonal 1	15	FU	0.856949	2.42889	1.6893	55.7666	1.31556	34.8606	40.5788	1Higher max %DS
RCA Proximal	1	FU	3.04932	4.60615	3.89678	28.081	3.91502	22.1122	40.5788	1Higher max %DS
LAD Diagonal 2	16	FU	0.77951	2.00137	1.46602	45.3431	1.31184	40.5788	40.5788	1Higher max %DS
RPDA	4	FU	1.29019	2.62317	2.08331	53.6492	1.83199	29.5743	40.5788	1Higher max %DS
LAD Diagonal 3	29	FU	1.04909	2.68411	1.86167	48.1417	1.90613	13.1467	40.5788	1Higher max %DS
RCA Distal	3	FU	3.47138	4.19887	3.75029	31.2355	3.70805	5.8173	40.5788	1Higher max %DS
RPL2	7	FU	1.10789	2.28968	1.68799	39.7751	1.4094	21.3923	40.5788	1Higher max %DS
RPL3	8	FU	1.09529	1.91366	1.48655	36.3952	1.46403	25.1868	40.5788	1Higher max %DS
RPL1	6	FU	1.07484	3.8665	2.33123	83.4191	2.4279	26.818	40.5788	1Higher max %DS
Mid LAD	13	FU	1.62945	3.21568	2.28113	53.2291	2.48671	31.8772	40.5788	1Higher max %DS
Prox LAD	12	FU	3.81678	4.44464	4.1625	10.3871	4.41059	5.67296	40.5788	1Higher max %DS
RCA Mid	2	FU	3.46847	4.31661	4.01853	36.9755	4.072	14.8215	40.5788	1Higher max %DS
OM 2	21	POST	1.72271	2.52365	2.08734	12.8118	2.0201	13.0205	45.7031	1Higher max %DS
Prox Cx	18	POST	3.01865	3.87217	3.50152	24.4058	3.5382	14.684	45.7031	1Higher max %DS
LMCA	11	POST	4.40127	5.28674	4.89764	13.4685	5.06249	9.79101	45.7031	1Higher max %DS
Dist LAD	14	POST	1.23512	2.18823	1.72106	37.9757	2.06	28.427	45.7031	1Higher max %DS
Prox LAD	12	POST	2.37795	3.08428	2.90741	10.4431	2.70423	12.0657	45.7031	1Higher max %DS
Mid Cx	19	POST	2.19257	3.14298	2.73057	38.8001	2.73179	19.6598	45.7031	1Higher max %DS
OM 1	20	POST	1.67117	3.57592	2.61977	39.7156	2.94981	13.9637	45.7031	1Higher max %DS
LAD Diagonal 1	15	POST	0.932868	1.83586	1.45495	34.3924	1.30847	24.9583	45.7031	1Higher max %DS
RCA Distal	3	POST	2.39468	2.86824	2.62872	28.6948	2.68882	8.6016	45.7031	1Higher max %DS
Mid LAD	13	POST	1.90835	2.69349	2.33011	41.8375	2.35062	18.8149	45.7031	1Higher max %DS
RCA Mid	2	POST	2.2562	2.88593	2.5664	27.614	2.52774	10.7426	45.7031	1Higher max %DS
RCA Proximal	1	POST	2.84801	3.80221	3.27654	33.0401	3.38822	9.94867	45.7031	1Higher max %DS
Mid Cx	19	FU	2.00178	3.54985	2.72892	35.7112	2.91228	31.2642	45.7031	1Higher max %DS
Prox Cx	18	FU	3.08696	4.16218	3.58716	22.8692	3.61134	14.5204	45.7031	1Higher max %DS
OM 2	21	FU	1.65915	2.16996	1.94167	10.4512	1.85015	10.1187	45.7031	1Higher max %DS
Mid LAD	13	FU	1.42291	2.69822	1.98262	34.5072	1.98093	23.5476	45.7031	1Higher max %DS
LAD Diagonal 1	15	FU	0.875896	1.82164	1.3087	21.7819	1.41126	25.0739	45.7031	1Higher max %DS
Prox LAD	12	FU	1.66085	3.08291	2.58883	9.54622	2.99955	44.6301	45.7031	1Higher max %DS
Dist LAD	14	FU	0.722617	1.68933	1.16878	38.9806	1.33931	21.9088	45.7031	1Higher max %DS
RCA Proximal	1	FU	2.14584	6.32195	3.71282	41.6016	3.95206	45.7031	45.7031	1Higher max %DS
RCA Mid	2	FU	1.47975	2.5055	1.8599	28.6571	1.81813	18.6114	45.7031	1Higher max %DS
OM 1	20	FU	1.234	2.80167	1.73444	33.6154	2.03385	31.026	45.7031	1Higher max %DS
RCA Distal	3	FU	1.43121	2.40517	1.89798	34.912	2.19169	27.6143	45.7031	1Higher max %DS
LMCA	11	FU	3.57959	4.97232	4.38495	14.21	4.11158	12.8949	45.7031	1Higher max %DS
RCA Distal	3	PRE	2.05801	3.06748	2.56025	42.9898	2.6821	23.2687	21.2912	0Lower max %DS
RPL1	6	PRE	1.56973	2.86015	2.12987	28.02	2.36285	14.8993	21.2912	0Lower max %DS
RCA Mid	2	PRE	2.54568	3.4265	2.93028	46.9017	2.85973	10.9819	21.2912	0Lower max %DS
Dist LAD	14	PRE	1.42617	2.35503	1.8672	44.8748	1.92434	21.4306	21.2912	0Lower max %DS
LMCA	11	PRE	4.58161	5.54457	5.06697	12.4707	4.75237	3.12274	21.2912	0Lower max %DS
Mid LAD	13	PRE	2.21384	3.50121	2.73302	44.7227	2.78846	13.0835	21.2912	0Lower max %DS
Prox Cx	18	PRE	4.06137	4.65794	4.42575	6.52631	4.70087	2.86619	21.2912	0Lower max %DS
Prox LAD	12	PRE	3.57658	4.90937	4.17368	17.5163	3.96417	9.73949	21.2912	0Lower max %DS
Mid Cx	19	PRE	1.78689	2.54703	2.09366	33.661	2.14246	9.40262	21.2912	0Lower max %DS
LPL1	24	PRE	2.18742	4.8442	3.47487	76.1582	3.58548	18.5289	21.2912	0Lower max %DS
RCA Proximal	1	PRE	2.73494	4.46178	3.59622	26.2083	4.59817	14.9215	21.2912	0Lower max %DS
Dist LAD	14	POST	1.40955	3.09396	2.03493	55.8785	2.11465	25.0733	21.2912	0Lower max %DS
Mid LAD	13	POST	2.11572	3.18421	2.65941	27.7674	2.43495	12.9218	21.2912	0Lower max %DS
Mid Cx	19	POST	1.81516	2.51922	2.22111	37.1638	2.29842	21.0257	21.2912	0Lower max %DS
Prox Cx	18	POST	4.26276	4.62647	4.46609	5.04398	4.35934	2.21548	21.2912	0Lower max %DS
RPL1	6	POST	1.09042	1.88585	1.47971	24.8487	1.37373	20.6233	21.2912	0Lower max %DS
Prox LAD	12	POST	3.11243	4.09164	3.65946	12.6552	4.12918	3.32696	21.2912	0Lower max %DS
RCA Proximal	1	POST	2.7725	3.54856	3.20002	24.3352	3.34903	8.60596	21.2912	0Lower max %DS
RCA Mid	2	POST	2.42907	3.51763	2.97379	36.6467	3.59712	18.1873	21.2912	0Lower max %DS
LMCA	11	POST	4.47773	5.08149	4.83969	15.7791	4.81665	6.95114	21.2912	0Lower max %DS
LPL1	24	POST	2.41996	4.50259	3.39505	53.9526	3.50795	21.4971	21.2912	0Lower max %DS
RCA Distal	3	POST	1.82151	2.61117	2.31506	36.3202	2.20405	17.3563	21.2912	0Lower max %DS
Prox LAD	12	FU	2.04132	2.70833	2.33017	9.68863	2.34259	4.84929	21.2912	0Lower max %DS
Mid LAD	13	FU	1.44732	2.20542	1.75685	18.1771	1.62675	9.08135	21.2912	0Lower max %DS
RCA Proximal	1	FU	2.39044	2.67095	2.493	14.6183	2.51553	4.9726	21.2912	0Lower max %DS
LMCA	11	FU	2.98443	3.45791	3.26791	12.7152	3.23785	7.82697	21.2912	0Lower max %DS
Dist LAD	14	FU	0.946913	1.77902	1.37641	30.5866	1.18414	20.034	21.2912	0Lower max %DS
RCA Distal	3	FU	1.57828	1.85557	1.72291	26.4242	1.7223	8.36174	21.2912	0Lower max %DS
Mid Cx	19	FU	1.25371	1.53558	1.37282	19.6085	1.38216	8.75044	21.2912	0Lower max %DS
Prox Cx	18	FU	2.62151	2.80986	2.71019	6.22491	2.71149	3.31855	21.2912	0Lower max %DS
LPL1	24	FU	1.37451	2.5865	2.05574	41.6634	1.56682	12.2741	21.2912	0Lower max %DS
RCA Mid	2	FU	1.72041	2.57649	2.20356	30.2477	2.53929	15.7449	21.2912	0Lower max %DS
RPL1	6	FU	0.845786	1.44483	1.10168	14.4255	1.13394	21.2912	21.2912	0Lower max %DS
Prox LAD	12	POST	3.0904	4.66462	3.66699	25.2772	3.97419	17.2412	33.1956	0Lower max %DS
OM 1	20	POST	1.66602	2.15936	1.92741	21.5011	1.9066	9.18109	33.1956	0Lower max %DS
RPDA	4	POST	2.08068	2.64131	2.42686	23.6151	2.42555	14.2182	33.1956	0Lower max %DS
LMCA	11	POST	4.58491	5.24942	4.75486	4.68801	4.81887	4.81503	33.1956	0Lower max %DS
RCA Distal	3	POST	2.18919	2.80478	2.49679	33.5522	2.40342	8.01239	33.1956	0Lower max %DS
Mid Cx	19	POST	1.82172	2.29871	2.01543	51.4988	2.02237	9.92177	33.1956	0Lower max %DS
RCA Proximal	1	POST	3.04036	4.07143	3.55827	29.0423	3.48958	12.8732	33.1956	0Lower max %DS
LAD Diagonal 2	16	POST	1.18475	2.36077	1.74909	48.5043	1.72807	26.5303	33.1956	0Lower max %DS
LAD Diagonal 1	15	POST	2.20927	3.07045	2.64637	18.4766	2.58643	4.62733	33.1956	0Lower max %DS
Prox Cx	18	POST	2.76842	3.63707	3.18568	19.3285	3.0501	9.2352	33.1956	0Lower max %DS
Mid LAD	13	POST	1.50314	2.99913	2.11866	45.266	2.30872	12.6292	33.1956	0Lower max %DS
Dist LAD	14	POST	1.45618	2.05787	1.73425	34.5953	1.75427	9.95668	33.1956	0Lower max %DS
OM 2	21	POST	2.34792	2.9705	2.6173	22.1921	2.63483	10.8891	33.1956	0Lower max %DS
RCA Mid	2	POST	2.38907	3.13444	2.70532	52.6069	2.80418	11.3978	33.1956	0Lower max %DS
LAD Diagonal 1	15	FU	1.57916	2.88572	2.14663	17.5359	2.13253	25.9488	33.1956	0Lower max %DS
RPDA	4	FU	1.66175	2.20627	1.97894	20.7436	2.08446	20.2794	33.1956	0Lower max %DS
LAD Diagonal 2	16	FU	1.12949	1.59128	1.3737	21.8094	1.36082	16.9991	33.1956	0Lower max %DS
Dist LAD	14	FU	1.30386	1.89498	1.61414	25.2938	1.73806	14.3614	33.1956	0Lower max %DS
Mid LAD	13	FU	1.259	2.81908	1.97259	40.5336	1.64083	18.7266	33.1956	0Lower max %DS
RCA Mid	2	FU	1.98531	2.99258	2.3415	38.6075	2.3	13.6823	33.1956	0Lower max %DS
Prox LAD	12	FU	2.67141	3.92385	3.18023	23.0283	3.28524	18.6845	33.1956	0Lower max %DS
RCA Distal	3	FU	1.52501	2.52071	2.02436	32.0444	1.90701	20.0315	33.1956	0Lower max %DS
OM 2	21	FU	1.1398	2.25708	1.87431	22.2858	1.70618	33.1956	33.1956	0Lower max %DS
Prox Cx	18	FU	2.17927	2.87817	2.5139	13.3704	2.46274	8.52968	33.1956	0Lower max %DS
Mid Cx	19	FU	1.18098	1.91568	1.56318	52.3867	1.56669	24.6197	33.1956	0Lower max %DS
OM 1	20	FU	1.13991	1.5837	1.34055	23.4454	1.36615	16.5601	33.1956	0Lower max %DS
LMCA	11	FU	4.29752	4.86907	4.56235	7.94909	4.82505	5.73773	33.1956	0Lower max %DS
RCA Proximal	1	FU	2.65653	3.45562	3.05709	23.0813	3.0971	10.5928	33.1956	0Lower max %DS
Prox Cx	18	POST	4.03529	4.97302	4.49304	29.3306	4.52262	9.74591	18.9229	0Lower max %DS
LPDA	27	POST	1.69086	2.43326	2.11942	19.8356	2.01771	16.1991	18.9229	0Lower max %DS
Prox LAD	12	POST	3.0697	3.98686	3.34501	32.2606	3.37408	8.40288	18.9229	0Lower max %DS
Mid LAD	13	POST	2.41483	2.99249	2.71511	40.9228	2.70866	10.8478	18.9229	0Lower max %DS
RPDA	4	POST	1.6678	2.14904	1.83639	16.0966	1.85488	10.0855	18.9229	0Lower max %DS
LMCA	11	POST	4.90401	5.23454	5.06749	13.2584	5.1675	4.99314	18.9229	0Lower max %DS
OM 1	20	POST	2.95625	4.26471	3.5409	46.0454	3.58975	9.69177	18.9229	0Lower max %DS
Dist LAD	14	POST	1.83294	2.86303	2.23661	40.6714	2.19607	16.5058	18.9229	0Lower max %DS
RCA Distal	3	POST	1.45036	2.38616	1.82503	54.6447	1.75983	17.5853	18.9229	0Lower max %DS
Mid Cx	19	POST	2.88283	3.88798	3.2859	34.2801	3.19152	8.80501	18.9229	0Lower max %DS
RCA Proximal	1	POST	2.34798	3.36164	2.67267	30.2268	2.7192	13.6516	18.9229	0Lower max %DS
RCA Mid	2	POST	2.01904	2.62124	2.33148	20.6032	2.3255	12.7609	18.9229	0Lower max %DS
RCA Mid	2	FU	1.909	2.64427	2.27363	18.3829	2.291	16.6406	18.9229	0Lower max %DS
Dist LAD	14	FU	1.77717	2.54812	2.11651	39.7704	2.39168	13.8141	18.9229	0Lower max %DS
RCA Proximal	1	FU	2.48923	3.12336	2.84343	19.2456	2.74236	9.16114	18.9229	0Lower max %DS
Prox LAD	12	FU	2.67598	3.9638	3.26582	31.5814	3.20511	16.5092	18.9229	0Lower max %DS
Mid LAD	13	FU	2.1749	3.3578	2.66232	37.3544	2.6706	14.6687	18.9229	0Lower max %DS
LPDA	27	FU	1.5396	2.04871	1.79223	16.4956	1.93847	9.00222	18.9229	0Lower max %DS
OM 1	20	FU	2.57095	3.40655	3.01037	35.3438	2.87627	10.6152	18.9229	0Lower max %DS
Prox Cx	18	FU	3.6552	4.4622	4.05862	24.2367	4.09651	10.7729	18.9229	0Lower max %DS
Mid Cx	19	FU	2.48753	3.52191	2.89052	30.024	3.17034	12.9876	18.9229	0Lower max %DS
LMCA	11	FU	3.94687	5.027	4.48355	8.57649	4.23285	6.12345	18.9229	0Lower max %DS
RPDA	4	FU	1.80499	2.15691	1.96564	19.9718	1.96613	7.9138	18.9229	0Lower max %DS
RCA Distal	3	FU	1.70785	2.51394	2.08064	47.4238	2.10645	18.9229	18.9229	0Lower max %DS
LAD Diagonal 2	16	PRE	1.46764	2.54975	1.93918	35.6441	1.76618	16.5644	28.8131	0Lower max %DS
RCA Mid	2	PRE	3.75924	4.68372	4.24087	27.58	3.95407	4.54772	28.8131	0Lower max %DS
Dist LAD	14	PRE	1.52569	2.51906	2.02855	31.1772	1.93287	21.0661	28.8131	0Lower max %DS
RCA Proximal	1	PRE	4.29187	5.0642	4.65871	38.2576	4.87264	7.06558	28.8131	0Lower max %DS
Prox Cx	18	PRE	2.03259	2.61576	2.27196	18.3398	2.42819	9.02563	28.8131	0Lower max %DS
Mid LAD	13	PRE	3.11922	4.42581	3.61818	32.5046	4.22149	12.8314	28.8131	0Lower max %DS
OM 1	20	PRE	2.23678	3.40278	2.65391	46.4308	2.64312	15.3734	28.8131	0Lower max %DS
RPL1	6	PRE	1.87172	2.92116	2.29064	29.6318	2.25271	16.9124	28.8131	0Lower max %DS
LMCA	11	PRE	4.98715	5.55018	5.28441	5.31097	5.11992	2.46433	28.8131	0Lower max %DS
RPDA	4	PRE	1.8057	3.06375	2.34169	40.5218	2.10578	14.2504	28.8131	0Lower max %DS
Prox LAD	12	PRE	3.80932	4.64616	4.2499	17.39	4.41874	7.05196	28.8131	0Lower max %DS
RCA Distal	3	PRE	3.02837	4.05476	3.39091	32.4528	3.55304	9.41729	28.8131	0Lower max %DS
LAD Diagonal 1	15	PRE	1.47086	2.39209	1.90915	26.5438	2.06417	19.8557	28.8131	0Lower max %DS
RCA Mid	2	POST	3.52769	4.84471	4.28769	23.5465	4.11301	14.2311	28.8131	0Lower max %DS
OM 1	20	POST	1.96096	3.59087	2.7996	45.8611	2.48081	20.9549	28.8131	0Lower max %DS
Dist LAD	14	POST	1.83742	2.65535	2.2441	27.7992	2.18955	13.3044	28.8131	0Lower max %DS
RPDA	4	POST	2.18614	3.51734	2.76508	27.9621	2.99996	17.0606	28.8131	0Lower max %DS
RPL1	6	POST	2.55777	3.37165	3.04988	24.7758	2.93396	12.822	28.8131	0Lower max %DS
Mid LAD	13	POST	3.44276	4.1516	3.76216	18.7091	3.90015	9.90786	28.8131	0Lower max %DS
RCA Proximal	1	POST	4.33632	5.30394	4.8622	30.5876	4.72565	8.23852	28.8131	0Lower max %DS
RCA Distal	3	POST	2.87982	4.17058	3.61018	23.9324	3.70901	8.63487	28.8131	0Lower max %DS
LMCA	11	POST	4.41778	5.17123	4.84332	8.36429	5.1712	14.5695	28.8131	0Lower max %DS
Prox LAD	12	POST	3.8118	4.24338	4.03612	10.9243	3.9887	4.43485	28.8131	0Lower max %DS
Prox Cx	18	POST	1.9258	2.62038	2.2036	16.0837	2.34621	11.3401	28.8131	0Lower max %DS
LAD Diagonal 2	16	POST	1.76995	2.65535	2.15611	32.0558	2.09729	15.6033	28.8131	0Lower max %DS
LAD Diagonal 1	15	POST	1.35034	1.93673	1.67586	18.186	1.63365	17.3423	28.8131	0Lower max %DS
OM 1	20	FU	1.59706	2.53595	2.11929	40.7697	2.41644	26.7424	28.8131	0Lower max %DS
RPDA	4	FU	1.92579	2.6315	2.29556	21.233	2.37055	14.3056	28.8131	0Lower max %DS
RCA Mid	2	FU	2.56354	3.216	2.81227	20.3581	2.79653	8.25349	28.8131	0Lower max %DS
Dist LAD	14	FU	1.34816	1.77906	1.55501	23.8165	1.5008	10.1706	28.8131	0Lower max %DS
LAD Diagonal 1	15	FU	1.04347	1.59932	1.32542	15.3791	1.22982	13.2704	28.8131	0Lower max %DS
Prox LAD	12	FU	2.91851	3.29815	3.08688	10.6843	3.11809	3.64534	28.8131	0Lower max %DS
RCA Proximal	1	FU	2.92117	3.61332	3.20962	24.1475	3.21644	8.76812	28.8131	0Lower max %DS
RCA Distal	3	FU	2.57001	3.10681	2.87091	19.6089	2.7551	6.71818	28.8131	0Lower max %DS
Mid LAD	13	FU	2.21476	2.67455	2.4619	11.2612	2.42209	8.55981	28.8131	0Lower max %DS
RPL1	6	FU	1.40595	2.3366	1.97725	20.0934	1.97501	28.8131	28.8131	0Lower max %DS
Prox Cx	18	FU	1.22847	1.75631	1.51037	16.4442	1.47388	12.6548	28.8131	0Lower max %DS
LAD Diagonal 2	16	FU	1.45235	1.95321	1.67655	21.8422	1.69033	9.39078	28.8131	0Lower max %DS
LMCA	11	FU	3.54637	4.31093	4.05704	7.83264	3.83891	7.62034	28.8131	0Lower max %DS
Dist LAD	14	PRE	1.61469	3.02016	2.43444	37.1938	3.24551	24.8266	36.9998	1Higher max %DS
Prox LAD	12	PRE	3.80748	5.39073	4.25996	19.6447	4.36247	12.7074	36.9998	1Higher max %DS
OM 1	20	PRE	1.74303	3.02146	2.3074	78.8871	2.36748	17.2947	36.9998	1Higher max %DS
LMCA	11	PRE	4.91515	5.76646	5.32524	12.1967	5.12992	4.18648	36.9998	1Higher max %DS
Prox Cx	18	PRE	3.63619	4.22947	3.9338	30.7251	4.02078	9.14941	36.9998	1Higher max %DS
RCA Mid	2	PRE	4.90854	6.02231	5.33327	26.0606	5.58938	10.3104	36.9998	1Higher max %DS
OM 2	21	PRE	2.17263	3.97204	3.15733	81.027	3.73209	17.0485	36.9998	1Higher max %DS
Mid LAD	13	PRE	2.63229	4.04856	3.38971	26.1389	3.21439	12.5556	36.9998	1Higher max %DS
Mid Cx	19	PRE	1.53341	2.21348	1.77494	28.5796	1.85932	12.9045	36.9998	1Higher max %DS
RPDA	4	PRE	2.62078	4.43858	3.51993	71.3538	3.40749	7.77369	36.9998	1Higher max %DS
LPL1	24	PRE	1.83087	3.34154	2.71195	37.8569	2.21783	17.2845	36.9998	1Higher max %DS
RCA Proximal	1	PRE	5.38952	6.14958	5.71284	24.3308	5.63411	4.34114	36.9998	1Higher max %DS
RCA Distal	3	PRE	4.17743	5.38043	4.87704	45.3817	4.99992	16.45	36.9998	1Higher max %DS
RPL1	6	PRE	1.62151	3.79235	2.53029	47.695	2.36871	17.3661	36.9998	1Higher max %DS
LMCA	11	POST	3.67134	4.22491	3.8588	8.59064	3.86489	5.00449	36.9998	1Higher max %DS
Prox LAD	12	POST	2.83251	3.68487	3.23121	18.5154	3.32009	10.2078	36.9998	1Higher max %DS
Mid Cx	19	POST	0.965696	1.69323	1.28551	21.2876	1.21857	20.7519	36.9998	1Higher max %DS
OM 1	20	POST	1.2914	2.21509	1.7098	47.8993	1.48271	12.9028	36.9998	1Higher max %DS
RCA Mid	2	POST	3.61638	4.3167	3.94219	23.4652	3.84196	5.87146	36.9998	1Higher max %DS
Prox Cx	18	POST	2.52791	3.1036	2.81029	25.3159	2.84113	7.04194	36.9998	1Higher max %DS
LPL1	24	POST	1.6463	2.25095	1.97237	24.7678	1.96326	7.88771	36.9998	1Higher max %DS
RCA Distal	3	POST	3.37453	4.09003	3.72441	42.5765	3.68627	8.45667	36.9998	1Higher max %DS
RPL1	6	POST	1.51836	2.77705	2.05048	24.4071	2.72375	20.3104	36.9998	1Higher max %DS
RCA Proximal	1	POST	4.0704	4.37685	4.254	21.04	4.2528	4.28876	36.9998	1Higher max %DS
Mid LAD	13	POST	1.99506	2.92014	2.47689	23.4188	2.42443	11.7499	36.9998	1Higher max %DS
Dist LAD	14	POST	1.10303	2.14762	1.77142	29.645	1.4191	21.5569	36.9998	1Higher max %DS
RPDA	4	POST	1.95724	3.52674	2.85537	61.2175	3.66736	14.8316	36.9998	1Higher max %DS
OM 2	21	POST	1.50386	2.6899	2.08852	66.7188	1.98554	16.762	36.9998	1Higher max %DS
OM 1	20	FU	0.744763	1.72686	1.20702	66.4649	1.29777	26.1236	36.9998	1Higher max %DS
Prox Cx	18	FU	1.72132	2.73868	2.32918	23.9718	1.9783	12.9901	36.9998	1Higher max %DS
LPL1	24	FU	1.17226	2.10308	1.71125	27.0447	1.50234	21.9712	36.9998	1Higher max %DS
RCA Mid	2	FU	3.61147	4.13868	3.91791	23.0742	3.81954	5.44737	36.9998	1Higher max %DS
Dist LAD	14	FU	0.83661	2.25413	1.6985	38.5979	1.25876	26.5705	36.9998	1Higher max %DS
RPDA	4	FU	0.796023	3.47221	1.89779	65.6723	1.66733	36.9998	36.9998	1Higher max %DS
Prox LAD	12	FU	2.86869	3.57739	3.30784	12.5427	3.45498	16.9694	36.9998	1Higher max %DS
OM 2	21	FU	0.970887	2.56735	1.68153	75.9306	1.70572	24.5701	36.9998	1Higher max %DS
RCA Distal	3	FU	3.31749	3.87879	3.60476	42.5397	3.67122	6.83436	36.9998	1Higher max %DS
RCA Proximal	1	FU	3.97259	4.19096	4.08586	22.6194	4.10148	3.06129	36.9998	1Higher max %DS
Mid Cx	19	FU	0.798759	1.34071	1.0342	23.1665	1.03026	22.4703	36.9998	1Higher max %DS
LMCA	11	FU	3.92056	4.37155	4.19382	10.1232	4.19635	6.57205	36.9998	1Higher max %DS
RPL1	6	FU	0.805619	2.53061	1.56088	40.2795	1.16168	30.6503	36.9998	1Higher max %DS
Mid LAD	13	FU	2.05754	3.00062	2.49439	26.086	2.46559	9.65263	36.9998	1Higher max %DS
RCA Mid	2	POST	2.28658	3.01908	2.6358	38.7382	2.63523	13.1828	18.929	0Lower max %DS
Prox Cx	18	POST	3.19644	3.73472	3.47276	24.6452	3.46424	6.29267	18.929	0Lower max %DS
Mid LAD	13	POST	1.66734	3.1579	2.19062	45.473	2.30844	27.0941	18.929	0Lower max %DS
RCA Proximal	1	POST	2.89278	3.46826	3.20855	30.0984	3.38076	7.66811	18.929	0Lower max %DS
LMCA	11	POST	5.28931	5.80115	5.58836	8.23546	5.54046	4.53301	18.929	0Lower max %DS
RCA Distal	3	POST	2.03227	2.78998	2.35772	15.6295	2.45246	6.33798	18.929	0Lower max %DS
Dist LAD	14	POST	1.48188	2.61555	1.91245	59.8045	1.7847	16.9674	18.929	0Lower max %DS
Prox LAD	12	POST	3.02159	3.98952	3.37879	38.7064	3.34897	9.70816	18.929	0Lower max %DS
OM 1	20	POST	2.25314	3.13204	2.61942	31.0954	2.65344	14.4291	18.929	0Lower max %DS
OM 2	21	POST	1.75275	2.66693	2.25269	40.298	2.08397	15.894	18.929	0Lower max %DS
LAD Diagonal 1	15	POST	2.01938	2.79032	2.28819	28.9249	2.34614	10.3571	18.929	0Lower max %DS
Mid LAD	13	FU	1.69768	3.2888	2.13359	44.3864	2.17662	18.1526	18.929	0Lower max %DS
Dist LAD	14	FU	1.40104	2.05195	1.78487	35.5051	1.67615	16.4131	18.929	0Lower max %DS
RCA Proximal	1	FU	2.92385	3.62045	3.25498	34.1721	3.44953	11.3152	18.929	0Lower max %DS
LMCA	11	FU	4.12484	4.72297	4.51346	4.85412	4.77852	4.68663	18.929	0Lower max %DS
Prox LAD	12	FU	3.02936	3.85673	3.45855	29.7329	3.48262	13.0151	18.929	0Lower max %DS
Prox Cx	18	FU	2.95163	3.52133	3.33159	21.5767	3.19822	7.71008	18.929	0Lower max %DS
OM 2	21	FU	1.44348	2.37682	1.94238	31.7645	1.78052	18.929	18.929	0Lower max %DS
OM 1	20	FU	1.94276	2.80545	2.19788	23.9471	2.30556	12.1909	18.929	0Lower max %DS
LAD Diagonal 1	15	FU	1.98451	2.2797	2.16874	23.2991	2.18261	9.07612	18.929	0Lower max %DS
RCA Distal	3	FU	2.13241	2.46852	2.27893	16.775	2.27951	6.4529	18.929	0Lower max %DS
RCA Mid	2	FU	2.22911	3.07359	2.657	26.3542	2.98116	13.6063	18.929	0Lower max %DS
Prox Cx	18	POST	3.90159	4.6672	4.27233	14.4338	4.44477	7.1353	52.8328	1Higher max %DS
OM 1	20	POST	2.14928	3.16508	2.61221	37.1929	2.73519	12.8028	52.8328	1Higher max %DS
Prox LAD	12	POST	3.17503	4.00324	3.59504	20.648	3.52303	9.87768	52.8328	1Higher max %DS
RCA Mid	2	POST	1.80056	3.1292	2.39243	48.1435	2.34745	9.50644	52.8328	1Higher max %DS
RCA Proximal	1	POST	2.28734	4.31411	3.23145	27.2618	3.61676	36.6832	52.8328	1Higher max %DS
OM 2	21	POST	2.6065	3.28632	2.90448	28.1275	2.98677	10.8844	52.8328	1Higher max %DS
Mid LAD	13	POST	2.24928	4.15352	3.27631	62.1289	4.50931	25.7256	52.8328	1Higher max %DS
Mid Cx	19	POST	2.37642	3.13905	2.79058	26.0043	2.92784	14.2343	52.8328	1Higher max %DS
OM 3	22	POST	1.93046	3.11116	2.54811	43.4415	3.02942	23.5482	52.8328	1Higher max %DS
RCA Distal	3	POST	1.43607	2.21899	1.79632	43.6658	1.91586	20.6995	52.8328	1Higher max %DS
Dist LAD	14	POST	1.72463	2.58155	2.1397	66.6675	2.38769	15.7892	52.8328	1Higher max %DS
LPL1	24	POST	1.70294	2.85503	2.41774	17.1112	2.65994	35.9783	52.8328	1Higher max %DS
RCA Proximal	1	FU	2.10634	3.805	2.89375	31.4825	3.14894	32.9282	52.8328	1Higher max %DS
RCA Mid	2	FU	1.22183	2.81415	2.07553	55.0803	1.86475	34.4772	52.8328	1Higher max %DS
LPL1	24	FU	1.56405	2.17257	1.85102	23.1317	1.84626	15.2856	52.8328	1Higher max %DS
OM 3	22	FU	1.07473	2.77469	2.04421	36.2857	2.27855	52.8328	52.8328	1Higher max %DS
Prox LAD	12	FU	2.7118	3.94269	3.2065	22.3112	3.16717	14.3778	52.8328	1Higher max %DS
RCA Distal	3	FU	0.981728	2.14197	1.56195	36.5921	2.1078	33.7489	52.8328	1Higher max %DS
OM 1	20	FU	1.61489	2.63121	2.03414	40.953	2.16183	15.7506	52.8328	1Higher max %DS
OM 2	21	FU	1.76855	2.61988	2.24714	36.9723	2.12336	16.7097	52.8328	1Higher max %DS
Mid LAD	13	FU	2.09507	3.50645	2.66667	59.889	3.61356	40.4599	52.8328	1Higher max %DS
Dist LAD	14	FU	1.50568	2.32092	1.91235	64.3027	2.19769	19.8757	52.8328	1Higher max %DS
Prox Cx	18	FU	3.41361	4.32205	3.86375	9.81334	3.99636	5.67147	52.8328	1Higher max %DS
Mid Cx	19	FU	1.56827	2.30139	1.95071	23.2333	1.85397	15.4102	52.8328	1Higher max %DS
RCA Proximal	1	PRE	3.32224	4.08126	3.73374	27.7944	3.54936	6.39894	34.1884	0Lower max %DS
RCA Mid	2	PRE	3.38577	3.76444	3.59074	27.1292	3.60204	6.00411	34.1884	0Lower max %DS
RCA Distal	3	PRE	3.35912	3.8619	3.59849	16.7771	3.60631	6.85449	34.1884	0Lower max %DS
Dist LAD	14	PRE	1.34917	2.04964	1.6148	24.6239	1.70269	10.095	34.1884	0Lower max %DS
LMCA	11	PRE	3.48048	4.21825	3.77271	9.0349	3.81283	8.68737	34.1884	0Lower max %DS
Prox Cx	18	PRE	2.88778	3.81345	3.38338	19.0636	3.14543	8.1911	34.1884	0Lower max %DS
Mid LAD	13	PRE	1.76629	2.79892	2.17904	37.4549	2.14335	17.5922	34.1884	0Lower max %DS
LAD Diagonal 1	15	PRE	1.83022	3.46444	2.54553	44.0791	2.59274	14.265	34.1884	0Lower max %DS
OM 1	20	PRE	2.29934	3.40965	2.69488	38.623	2.7318	14.1613	34.1884	0Lower max %DS
RPL1	6	PRE	2.35964	3.10556	2.81808	25.5721	2.7653	14.6699	34.1884	0Lower max %DS
RPDA	4	PRE	1.7896	2.43747	2.04103	24.6533	2.03461	12.0423	34.1884	0Lower max %DS
Prox LAD	12	PRE	2.66855	3.54058	3.07905	30.3883	3.32351	11.9222	34.1884	0Lower max %DS
Mid Cx	19	PRE	3.1632	3.76073	3.49611	18.0096	3.48559	9.24902	34.1884	0Lower max %DS
Dist Cx	30	PRE	1.57501	2.35326	1.92932	22.8872	1.8306	13.9624	34.1884	0Lower max %DS
Prox Cx	18	POST	2.85387	3.4743	3.21417	22.3949	3.21007	11.0962	34.1884	0Lower max %DS
RPDA	4	POST	1.8138	2.5543	2.13361	20.1956	2.24274	16.5897	34.1884	0Lower max %DS
Prox LAD	12	POST	2.85616	4.03983	3.40513	18.5303	3.24161	11.6419	34.1884	0Lower max %DS
RCA Proximal	1	POST	3.35303	4.28223	3.75376	22.8676	3.66803	8.58775	34.1884	0Lower max %DS
LMCA	11	POST	3.35964	3.95525	3.70078	8.9808	4.03185	16.6726	34.1884	0Lower max %DS
Mid Cx	19	POST	2.73624	3.28876	3.03565	13.5241	2.96528	7.72404	34.1884	0Lower max %DS
OM 1	20	POST	2.00891	2.98782	2.47503	36.328	2.2197	9.4962	34.1884	0Lower max %DS
RCA Distal	3	POST	3.36356	3.76459	3.53427	16.4923	3.64676	4.68369	34.1884	0Lower max %DS
RPL1	6	POST	1.7777	3.30947	2.64749	31.9155	3.39506	15.5493	34.1884	0Lower max %DS
Mid LAD	13	POST	2.11431	3.15421	2.45063	34.6558	2.4597	14.042	34.1884	0Lower max %DS
Dist Cx	30	POST	1.63653	2.15357	1.86957	13.6785	1.85393	11.6806	34.1884	0Lower max %DS
LAD Diagonal 1	15	POST	1.62154	2.978	2.34221	59.9024	1.91314	15.2422	34.1884	0Lower max %DS
RCA Mid	2	POST	3.19082	3.87094	3.48417	34.6363	3.5325	9.67239	34.1884	0Lower max %DS
Dist LAD	14	POST	1.42047	2.34482	1.89765	24.9597	1.89263	19.154	34.1884	0Lower max %DS
Dist Cx	30	FU	0.691611	1.38228	1.13611	14.4232	0.936631	26.1597	34.1884	0Lower max %DS
Prox Cx	18	FU	1.50862	2.47678	2.0834	14.4865	2.54522	11.6524	34.1884	0Lower max %DS
Mid LAD	13	FU	1.55991	2.11217	1.85489	26.8263	1.83762	11.1072	34.1884	0Lower max %DS
RPDA	4	FU	1.0704	2.0211	1.33946	16.4658	1.41861	24.5463	34.1884	0Lower max %DS
RCA Distal	3	FU	1.73512	2.41515	2.13713	13.8139	2.09841	17.3123	34.1884	0Lower max %DS
Mid Cx	19	FU	2.11604	2.4079	2.24394	10.7704	2.24895	5.90979	34.1884	0Lower max %DS
Prox LAD	12	FU	1.54012	2.31757	2.01148	16.7229	2.07427	25.7514	34.1884	0Lower max %DS
RPL1	6	FU	1.17647	2.10954	1.75358	25.7984	1.55085	24.1401	34.1884	0Lower max %DS
RCA Mid	2	FU	2.01622	2.4206	2.23024	25.1991	2.18431	7.69519	34.1884	0Lower max %DS
LMCA	11	FU	1.61625	2.0727	1.836	6.07172	1.90847	15.3118	34.1884	0Lower max %DS
LAD Diagonal 1	15	FU	1.10744	2.19984	1.53255	44.6081	1.68274	34.1884	34.1884	0Lower max %DS
Dist LAD	14	FU	0.88169	1.88719	1.33883	24.3782	1.16302	24.1898	34.1884	0Lower max %DS
OM 1	20	FU	1.18163	2.01183	1.64629	26.3513	1.72406	17.6158	34.1884	0Lower max %DS
RCA Proximal	1	FU	2.13638	2.74458	2.47156	20.297	2.44167	12.5031	34.1884	0Lower max %DS
LAD Diagonal 2	16	PRE	1.82031	2.56295	2.1904	10.8509	2.11395	13.8903	29.4651	0Lower max %DS
RPDA	4	PRE	1.92342	3.45833	2.5882	55.216	2.59784	13.7642	29.4651	0Lower max %DS
RCA Proximal	1	PRE	3.38083	4.98601	4.20866	23.1085	4.607	26.6152	29.4651	0Lower max %DS
LMCA	11	PRE	3.92017	4.3389	4.14926	9.45084	4.02848	2.68847	29.4651	0Lower max %DS
Mid Cx	19	PRE	1.69021	2.44184	2.04888	23.6125	2.00445	15.6771	29.4651	0Lower max %DS
LAD Diagonal 1	15	PRE	1.71015	2.41804	2.03375	19.9846	2.14319	14.4749	29.4651	0Lower max %DS
RCA Mid	2	PRE	3.19607	4.49274	3.932	28.4142	4.07705	21.6083	29.4651	0Lower max %DS
RCA Distal	3	PRE	3.38406	4.33059	3.71515	25.7933	3.76234	9.88042	29.4651	0Lower max %DS
Dist Cx	30	PRE	1.56749	1.98309	1.78919	23.9801	1.74827	10.3408	29.4651	0Lower max %DS
Prox Cx	18	PRE	3.20384	3.72294	3.48106	8.33793	3.56147	6.3419	29.4651	0Lower max %DS
RPL1	6	PRE	1.60102	3.64325	2.46894	56.6616	3.003	15.9334	29.4651	0Lower max %DS
OM 1	20	PRE	1.39944	2.22402	1.80124	38.6867	1.64801	15.0832	29.4651	0Lower max %DS
Dist LAD	14	PRE	1.35254	2.52943	1.89582	51.34	1.69715	20.3047	29.4651	0Lower max %DS
Mid LAD	13	PRE	2.37944	3.41954	2.91869	24.7586	2.74798	13.4111	29.4651	0Lower max %DS
Prox LAD	12	PRE	2.89226	3.88497	3.49128	13.4706	3.23157	10.4998	29.4651	0Lower max %DS
LAD Diagonal 1	15	POST	1.35114	2.25138	1.83568	28.3385	1.86058	19.9926	29.4651	0Lower max %DS
Mid LAD	13	POST	2.23114	2.97596	2.67294	22.9692	2.63253	15.2474	29.4651	0Lower max %DS
Mid Cx	19	POST	1.76057	2.63927	2.13117	31.2824	2.28793	14.849	29.4651	0Lower max %DS
RCA Mid	2	POST	3.01361	4.20725	3.67104	27.4559	4.15533	27.476	29.4651	0Lower max %DS
Prox Cx	18	POST	3.00105	3.88463	3.56859	7.67507	3.18751	5.43572	29.4651	0Lower max %DS
OM 1	20	POST	1.26576	2.49112	1.80354	60.3112	2.0622	19.166	29.4651	0Lower max %DS
RCA Proximal	1	POST	3.4632	4.6001	4.01504	18.043	4.55524	22.1711	29.4651	0Lower max %DS
RPDA	4	POST	1.68779	2.89052	2.36412	61.4848	2.59118	19.5068	29.4651	0Lower max %DS
Dist Cx	30	POST	0.906963	2.01874	1.5748	28.9939	1.26811	28.4794	29.4651	0Lower max %DS
Dist LAD	14	POST	1.06935	2.16731	1.5987	49.9514	1.71216	20.8853	29.4651	0Lower max %DS
RCA Distal	3	POST	2.91842	3.85865	3.46873	27.0033	3.4991	16.5951	29.4651	0Lower max %DS
LAD Diagonal 2	16	POST	1.62953	2.59314	2.17999	12.8211	2.14402	11.5437	29.4651	0Lower max %DS
RPL1	6	POST	1.23505	3.31613	2.37012	94.6102	2.20063	24.7387	29.4651	0Lower max %DS
LMCA	11	POST	3.90609	4.6303	4.2383	15.0017	4.14305	5.54816	29.4651	0Lower max %DS
Prox LAD	12	POST	2.82553	3.82414	3.386	16.4903	3.22164	12.2562	29.4651	0Lower max %DS
Prox Cx	18	FU	2.55036	3.25339	2.87649	5.68215	2.91846	4.57222	29.4651	0Lower max %DS
RCA Proximal	1	FU	3.13888	4.78712	3.88083	20.36	4.10929	23.6152	29.4651	0Lower max %DS
Dist LAD	14	FU	0.987374	1.90345	1.45923	40.5157	1.24084	20.4271	29.4651	0Lower max %DS
RPDA	4	FU	1.26697	2.91997	2.31754	62.392	1.99151	27.4943	29.4651	0Lower max %DS
LAD Diagonal 2	16	FU	1.60116	1.91516	1.81993	9.22329	1.79827	10.9615	29.4651	0Lower max %DS
RPL1	6	FU	1.22894	3.32812	2.28214	91.7148	2.25691	24.155	29.4651	0Lower max %DS
Dist Cx	30	FU	1.04817	2.07838	1.68958	19.4268	1.40374	25.3301	29.4651	0Lower max %DS
RCA Distal	3	FU	3.02668	3.95423	3.49941	22.1825	3.61155	16.1944	29.4651	0Lower max %DS
Mid Cx	19	FU	1.32291	2.18661	1.8647	20.4944	1.66741	20.6608	29.4651	0Lower max %DS
RCA Mid	2	FU	3.21168	4.20887	3.57466	23.0922	3.48453	6.32186	29.4651	0Lower max %DS
OM 1	20	FU	1.1899	2.35447	1.72124	51.0901	1.74641	29.4651	29.4651	0Lower max %DS
Mid LAD	13	FU	1.73464	2.45601	2.21646	13.9577	2.26244	23.3285	29.4651	0Lower max %DS
LAD Diagonal 1	15	FU	1.16438	1.95722	1.5153	20.9189	1.6809	27.3454	29.4651	0Lower max %DS
LMCA	11	FU	2.96856	3.48287	3.19302	12.3355	3.13543	5.3221	29.4651	0Lower max %DS
Prox LAD	12	FU	1.99805	3.36308	2.72074	14.2852	3.52806	26.4952	29.4651	0Lower max %DS
Prox Cx	18	PRE	2.48256	3.57824	3.00838	25.12	2.86015	13.2015	45.2341	1Higher max %DS
Mid LAD	13	PRE	1.94665	3.49985	2.4991	55.8992	2.59086	24.3312	45.2341	1Higher max %DS
OM 2	21	PRE	1.64485	3.30574	2.43531	75.9571	1.98153	16.9908	45.2341	1Higher max %DS
RPL1	6	PRE	1.6061	2.5794	2.14118	28.8825	1.95798	17.972	45.2341	1Higher max %DS
RCA Proximal	1	PRE	3.11935	4.16153	3.62785	37.7179	3.61451	13.6993	45.2341	1Higher max %DS
RCA Mid	2	PRE	2.91885	3.98108	3.59404	28.3854	3.36275	13.2006	45.2341	1Higher max %DS
OM 1	20	PRE	1.433	2.59398	1.93399	49.5456	2.21687	15.3829	45.2341	1Higher max %DS
Prox LAD	12	PRE	3.79244	4.2341	4.03689	7.00245	3.98952	4.90786	45.2341	1Higher max %DS
RPDA	4	PRE	1.85609	2.66359	2.39883	21.7121	2.2674	18.1401	45.2341	1Higher max %DS
RCA Distal	3	PRE	2.60774	3.83127	3.1462	37.831	3.21921	13.9695	45.2341	1Higher max %DS
Dist LAD	14	PRE	1.29105	2.23678	1.69942	47.5544	1.65583	22.0298	45.2341	1Higher max %DS
RCA Mid	2	POST	2.951	3.97144	3.49354	24.7101	3.26142	9.51813	45.2341	1Higher max %DS
OM 2	21	POST	1.72194	2.79755	2.34362	75.1415	2.30437	25.2751	45.2341	1Higher max %DS
RCA Proximal	1	POST	2.93304	4.32836	3.71508	39.8934	3.75943	21.9817	45.2341	1Higher max %DS
RCA Distal	3	POST	2.69383	3.68979	3.20603	32.1318	3.26263	17.4339	45.2341	1Higher max %DS
RPL1	6	POST	1.03164	2.68628	1.92099	49.6449	1.2669	18.57	45.2341	1Higher max %DS
Dist LAD	14	POST	1.18907	2.41409	1.77961	61.2101	2.33174	41.6744	45.2341	1Higher max %DS
Mid LAD	13	POST	1.88139	3.21747	2.67893	52.342	2.41428	22.0721	45.2341	1Higher max %DS
Prox LAD	12	POST	3.53456	4.09325	3.8809	8.77237	4.03935	8.61155	45.2341	1Higher max %DS
Prox Cx	18	POST	2.56629	3.56603	3.10574	22.1372	3.26103	21.3043	45.2341	1Higher max %DS
OM 1	20	POST	1.17453	2.52489	1.8807	55.5001	1.73688	32.3771	45.2341	1Higher max %DS
RPDA	4	POST	1.46678	2.85798	2.20212	34.7518	2.04931	27.7866	45.2341	1Higher max %DS
RPL1	6	FU	0.813632	2.56466	1.63265	40.6247	1.47024	44.66	45.2341	1Higher max %DS
OM 1	20	FU	1.27819	2.28916	1.76096	40.8521	1.51895	15.8508	45.2341	1Higher max %DS
Prox Cx	18	FU	2.52461	3.41724	2.96657	21.3473	2.80406	9.76562	45.2341	1Higher max %DS
Dist LAD	14	FU	0.772966	2.04023	1.41029	53.3612	1.24719	38.0236	45.2341	1Higher max %DS
Prox LAD	12	FU	2.76982	3.23964	3.0381	5.34026	3.2018	9.00186	45.2341	1Higher max %DS
OM 2	21	FU	1.11737	2.83506	2.19755	61.7977	2.04027	45.2341	45.2341	1Higher max %DS
RCA Distal	3	FU	2.67527	3.23446	2.97435	23.2551	2.95166	9.3639	45.2341	1Higher max %DS
RPDA	4	FU	1.52022	2.5082	2.03395	35.1314	1.81688	16.0669	45.2341	1Higher max %DS
RCA Mid	2	FU	2.78112	3.59497	3.18333	27.8761	3.01678	7.8117	45.2341	1Higher max %DS
RCA Proximal	1	FU	2.84221	4.06445	3.41931	38.9846	3.44103	17.4024	45.2341	1Higher max %DS
Mid LAD	13	FU	1.4947	2.79456	2.11236	48.2135	2.01513	25.8259	45.2341	1Higher max %DS
RPL1	6	POST	1.32066	2.82928	1.99593	39.5131	2.24489	29.3632	100	1Higher max %DS
RCA Distal	3	POST	3.04492	3.96775	3.58972	39.8002	3.5472	14.1601	100	1Higher max %DS
RCA Mid	2	POST	3.3418	3.98582	3.59338	36.747	3.57933	6.63623	100	1Higher max %DS
RCA Proximal	1	POST	3.90293	4.18863	4.0133	17.1354	4.01136	2.70318	100	1Higher max %DS
OM 1	20	POST	2.26148	3.72974	3.13715	82.5529	2.74542	17.6274	100	1Higher max %DS
RPDA	4	POST	1.21561	2.51416	1.86846	38.7019	1.57415	22.7767	100	1Higher max %DS
Mid LAD	13	POST	2.21522	3.53425	2.84385	47.2524	2.93003	18.4144	100	1Higher max %DS
Dist LAD	14	POST	1.45623	2.76599	2.08779	58.0993	1.76882	17.6725	100	1Higher max %DS
Prox LAD	12	POST	3.81042	4.5526	4.29062	42.2881	4.24167	10.167	100	1Higher max %DS
OM 1	20	FU	0	3.32378	1.31513	73.2534	2.77122	100	100	1Higher max %DS
RPL1	6	FU	1.05139	2.98219	1.9313	54.6449	1.58403	31.6979	100	1Higher max %DS
RCA Proximal	1	FU	3.05569	4.2047	3.64246	16.7751	3.71421	17.7297	100	1Higher max %DS
RCA Mid	2	FU	2.68235	3.71641	3.27426	31.7176	3.45812	22.4333	100	1Higher max %DS
Prox LAD	12	FU	2.78533	5.06474	3.80032	39.6645	4.75286	35.0148	100	1Higher max %DS
RPDA	4	FU	1.53393	2.6471	2.03422	48.4258	2.37046	27.887	100	1Higher max %DS
RCA Distal	3	FU	2.45652	4.45398	3.43471	42.3455	3.4031	27.8059	100	1Higher max %DS
Mid LAD	13	FU	1.63026	2.8005	2.30534	48.8974	2.31508	29.5811	100	1Higher max %DS
Dist LAD	14	FU	1.03102	2.26148	1.78497	64.5919	1.84133	44.0069	100	1Higher max %DS
LAD Diagonal 1	15	POST	1.45617	2.19658	1.864	37.5309	1.93867	20.4291	25.0901	0Lower max %DS
RCA Mid	2	POST	2.03371	2.64138	2.33072	25.1684	2.41788	11.8985	25.0901	0Lower max %DS
OM 1	20	POST	2.23867	2.96491	2.5654	24.9493	2.63736	15.117	25.0901	0Lower max %DS
Mid Cx	19	POST	3.31153	3.91637	3.57285	35.0961	3.58602	7.65434	25.0901	0Lower max %DS
Prox Cx	18	POST	3.63542	4.58371	4.04683	31.9698	4.06869	9.51796	25.0901	0Lower max %DS
OM 2	21	POST	1.99316	2.90301	2.40264	21.1864	2.41964	15.7115	25.0901	0Lower max %DS
RCA Proximal	1	POST	1.99947	3.48188	2.51059	23.2248	2.80548	28.7298	25.0901	0Lower max %DS
LPDA	27	POST	1.76826	2.7918	2.29206	38.7464	2.28871	13.9983	25.0901	0Lower max %DS
Prox LAD	12	POST	3.3654	3.68378	3.53397	11.7748	3.56696	5.65064	25.0901	0Lower max %DS
Dist LAD	14	POST	1.6715	3.1034	2.358	43.5806	2.48234	32.6644	25.0901	0Lower max %DS
Mid LAD	13	POST	2.63618	3.58099	3.00426	38.3909	2.99101	11.8633	25.0901	0Lower max %DS
Mid Cx	19	FU	2.55741	3.16982	2.93347	31.09	2.93038	12.7279	25.0901	0Lower max %DS
Mid LAD	13	FU	2.38886	2.83955	2.61313	32.5133	2.60554	8.31582	25.0901	0Lower max %DS
Prox Cx	18	FU	2.90925	3.6168	3.21137	26.9102	3.22477	9.78428	25.0901	0Lower max %DS
OM 1	20	FU	1.40141	2.42439	2.01505	34.1962	1.81287	22.6968	25.0901	0Lower max %DS
OM 2	21	FU	1.07047	2.08981	1.63833	19.1138	1.51528	14.6015	25.0901	0Lower max %DS
LPDA	27	FU	1.44782	2.32499	1.84447	35.912	1.7996	19.5477	25.0901	0Lower max %DS
Prox LAD	12	FU	2.8489	3.1717	3.00233	10.0415	3.07896	2.62066	25.0901	0Lower max %DS
RCA Mid	2	FU	1.82557	2.35391	2.02661	18.5698	2.11148	9.87753	25.0901	0Lower max %DS
LAD Diagonal 1	15	FU	0.924657	1.64376	1.31684	34.3254	1.36949	25.0901	25.0901	0Lower max %DS
RCA Proximal	1	FU	1.69772	2.41011	2.05293	20.8562	2.01858	15.8665	25.0901	0Lower max %DS
Dist LAD	14	FU	1.30932	2.42699	1.82434	38.3004	1.82247	13.4887	25.0901	0Lower max %DS
Prox Cx	18	PRE	2.5561	3.60602	2.88964	13.0686	2.91722	12.3139	54.4505	1Higher max %DS
RCA Proximal	1	PRE	2.34849	3.53196	3.01062	21.5241	3.15921	25.662	54.4505	1Higher max %DS
Mid LAD	13	PRE	2.20415	3.384	2.77118	39.8709	2.65866	16.7773	54.4505	1Higher max %DS
Prox LAD	12	PRE	2.8926	3.89075	3.50074	9.23664	4.20937	21.2696	54.4505	1Higher max %DS
Mid Cx	19	PRE	1.61463	2.86702	2.33979	23.8195	1.98643	13.4999	54.4505	1Higher max %DS
OM 1	20	PRE	2.12914	3.00567	2.62646	10.8655	2.59264	13.1219	54.4505	1Higher max %DS
LMCA	11	PRE	3.30142	4.02692	3.64986	11.0457	3.92049	14.0044	54.4505	1Higher max %DS
RCA Distal	3	PRE	2.26056	3.44409	3.02543	29.4554	3.00045	24.6593	54.4505	1Higher max %DS
OM 2	21	PRE	1.85505	2.29312	2.15322	8.76445	2.14883	13.6718	54.4505	1Higher max %DS
RCA Mid	2	PRE	2.56609	3.49035	2.95396	36.6854	2.94355	12.8235	54.4505	1Higher max %DS
Dist LAD	14	PRE	2.0199	2.89355	2.41695	53.4711	2.45552	16.9417	54.4505	1Higher max %DS
RCA Proximal	1	FU	1.2248	3.12346	2.38244	24.5073	2.42013	49.391	54.4505	1Higher max %DS
RCA Mid	2	FU	1.00577	2.16653	1.60449	41.0632	1.70755	41.0989	54.4505	1Higher max %DS
RCA Distal	3	FU	1.02022	3.55848	1.98006	31.4213	2.78693	54.4505	54.4505	1Higher max %DS
Mid LAD	13	FU	1.0772	2.21367	1.63166	27.5552	1.92621	42.6609	54.4505	1Higher max %DS
OM 2	21	FU	1.45428	1.89564	1.72906	6.77079	1.70756	14.8327	54.4505	1Higher max %DS
Mid Cx	19	FU	1.14365	1.97557	1.55109	22.7677	1.50665	24.0935	54.4505	1Higher max %DS
LMCA	11	FU	3.08804	3.80048	3.43656	9.6239	3.55071	6.12784	54.4505	1Higher max %DS
Prox LAD	12	FU	2.49602	2.79607	2.60159	8.56173	2.62555	4.93355	54.4505	1Higher max %DS
Prox Cx	18	FU	1.96534	2.70543	2.42535	9.16799	2.10789	6.76266	54.4505	1Higher max %DS
OM 1	20	FU	2.00871	2.67649	2.18966	7.19781	2.25472	7.40871	54.4505	1Higher max %DS
Dist LAD	14	FU	1.54587	2.39996	1.99772	53.3859	1.82124	14.2571	54.4505	1Higher max %DS
Mid LAD	13	POST	1.58209	2.65678	2.12909	36.0976	2.00066	20.9216	48.9119	1Higher max %DS
Prox Cx	18	POST	3.05067	3.77884	3.40964	31.2047	3.33457	8.51373	48.9119	1Higher max %DS
RCA Distal	3	POST	2.79256	3.74183	3.32819	43.2047	3.16768	11.842	48.9119	1Higher max %DS
Dist LAD	14	POST	1.34301	1.90859	1.65512	33.3071	1.63035	14.6192	48.9119	1Higher max %DS
OM 1	20	POST	1.13468	3.21411	2.42758	98.3645	1.84453	38.484	48.9119	1Higher max %DS
RPL1	6	POST	1.83395	2.57283	2.189	21.4523	2.0999	12.665	48.9119	1Higher max %DS
LAD Diagonal 1	15	POST	1.59701	2.77774	2.17513	64.568	2.36808	16.4162	48.9119	1Higher max %DS
RCA Mid	2	POST	3.05301	3.66972	3.39184	28.8505	3.39324	10.0269	48.9119	1Higher max %DS
RPDA	4	POST	2.35875	2.98696	2.63936	21.9545	2.76357	11.3374	48.9119	1Higher max %DS
RCA Proximal	1	POST	3.37652	4.66148	4.2024	55.323	4.1421	18.4829	48.9119	1Higher max %DS
Prox LAD	12	POST	3.19755	3.97143	3.69302	34.7993	3.58926	10.9134	48.9119	1Higher max %DS
LMCA	11	POST	3.87398	4.67493	4.17517	5.52775	3.98981	2.90319	48.9119	1Higher max %DS
Mid LAD	13	FU	1.64895	2.4533	2.10176	31.4872	2.13301	15.7003	48.9119	1Higher max %DS
RPDA	4	FU	2.03529	2.54367	2.25439	20.1633	2.2697	10.328	48.9119	1Higher max %DS
LMCA	11	FU	3.94047	4.38946	4.15847	4.83426	4.07135	2.71664	48.9119	1Higher max %DS
Prox Cx	18	FU	3.10836	3.75507	3.38668	25.295	3.35294	7.29446	48.9119	1Higher max %DS
LAD Diagonal 1	15	FU	1.45909	2.79469	2.19615	55.0344	2.30019	17.2805	48.9119	1Higher max %DS
Dist LAD	14	FU	1.11398	1.99261	1.61326	30.1185	1.35569	17.8288	48.9119	1Higher max %DS
Prox LAD	12	FU	3.14975	4.25714	3.75782	26.1595	4.16548	13.5736	48.9119	1Higher max %DS
OM 1	20	FU	0.867555	3.24511	2.37933	83.6266	1.69815	48.9119	48.9119	1Higher max %DS
RCA Proximal	1	FU	3.28908	3.95068	3.6005	40.6545	3.64669	8.56508	48.9119	1Higher max %DS
RCA Mid	2	FU	2.6724	3.13763	2.93489	29.9831	2.94699	9.31769	48.9119	1Higher max %DS
RCA Distal	3	FU	2.43677	3.14076	2.87362	23.1891	2.77913	12.3191	48.9119	1Higher max %DS
RPL1	6	FU	0.946998	2.29363	1.50529	15.63	1.50769	17.5811	48.9119	1Higher max %DS
LAD Diagonal 1	15	PRE	1.85438	2.83181	2.36592	33.975	2.33179	20.4739	56.7743	1Higher max %DS
Dist LAD	14	PRE	1.51513	2.68817	2.1791	49.4388	1.98082	23.5103	56.7743	1Higher max %DS
LMCA	11	PRE	5.96242	6.86628	6.39804	8.37644	6.57609	3.0297	56.7743	1Higher max %DS
LPL1	24	PRE	2.00092	3.10311	2.59194	50.1209	2.96525	13.7737	56.7743	1Higher max %DS
Prox Cx	18	PRE	2.65566	3.78075	3.36207	20.6127	3.79037	11.6134	56.7743	1Higher max %DS
RPL1	6	PRE	1.34317	2.87268	2.13205	46.7558	1.99358	21.0018	56.7743	1Higher max %DS
Mid LAD	13	PRE	2.09096	3.01232	2.64774	41.2754	2.38159	10.3544	56.7743	1Higher max %DS
Prox LAD	12	PRE	3.09091	5.04306	4.15253	48.7755	3.96242	21.9945	56.7743	1Higher max %DS
RCA Distal	3	PRE	3.11212	3.82248	3.48915	30.0506	3.44623	9.69482	56.7743	1Higher max %DS
OM 1	20	PRE	2.73102	4.00384	3.31019	67.7191	3.46922	11.8858	56.7743	1Higher max %DS
RPDA	4	PRE	1.47571	2.13078	1.77869	26.0718	1.87665	18.3897	56.7743	1Higher max %DS
RCA Proximal	1	PRE	4.0386	4.59889	4.34568	29.1319	4.33698	6.36588	56.7743	1Higher max %DS
RCA Mid	2	PRE	2.97975	4.20494	3.59087	50.2475	3.65444	10.3869	56.7743	1Higher max %DS
RCA Proximal	1	POST	3.3866	3.97486	3.66894	22.1638	3.63381	6.80287	56.7743	1Higher max %DS
RPL1	6	POST	0.906363	2.10617	1.60479	28.6754	1.23377	26.5373	56.7743	1Higher max %DS
LMCA	11	POST	4.79322	5.33126	5.06013	6.55978	5.00826	4.12512	56.7743	1Higher max %DS
Dist LAD	14	POST	1.19142	2.05144	1.74021	44.1306	1.56802	23.9466	56.7743	1Higher max %DS
Prox Cx	18	POST	2.41743	3.12703	2.78796	13.6177	2.7283	11.3018	56.7743	1Higher max %DS
Prox LAD	12	POST	2.68396	3.84017	3.33714	38.471	3.61657	25.6518	56.7743	1Higher max %DS
Mid LAD	13	POST	1.6633	2.69309	2.24852	33.0236	1.96968	15.5548	56.7743	1Higher max %DS
RCA Distal	3	POST	2.34396	3.05299	2.72076	24.4464	2.64358	11.313	56.7743	1Higher max %DS
RPDA	4	POST	1.04159	1.95837	1.60206	19.683	1.47368	29.3207	56.7743	1Higher max %DS
LAD Diagonal 1	15	POST	1.73272	2.37945	2.06143	20.1568	2.06938	16.2683	56.7743	1Higher max %DS
LPL1	24	POST	1.58201	2.58955	2.2234	40.5474	1.99192	20.5788	56.7743	1Higher max %DS
RCA Mid	2	POST	2.3927	3.75453	2.90738	51.3837	2.73396	12.4822	56.7743	1Higher max %DS
OM 1	20	POST	2.21294	3.07545	2.7255	43.0342	2.60379	15.0109	56.7743	1Higher max %DS
Prox LAD	12	FU	1.83713	4.31967	3.34529	38.2263	4.2546	56.7743	56.7743	1Higher max %DS
Prox Cx	18	FU	2.34807	2.56171	2.46449	8.16945	2.52018	4.74222	56.7743	1Higher max %DS
RPL1	6	FU	0.69271	1.94416	1.55817	23.8578	1.15524	40.0375	56.7743	1Higher max %DS
LPL1	24	FU	1.444	2.60774	2.13321	39.2733	1.81451	20.4193	56.7743	1Higher max %DS
RCA Distal	3	FU	2.14111	2.44369	2.30771	20.9372	2.33085	8.14061	56.7743	1Higher max %DS
OM 1	20	FU	1.82427	2.80652	2.40934	40.2598	2.51369	27.4266	56.7743	1Higher max %DS
Dist LAD	14	FU	1.00454	2.22494	1.68256	49.3756	1.36038	26.1576	56.7743	1Higher max %DS
RCA Proximal	1	FU	2.79155	3.50554	3.27385	20.0942	3.27069	14.6494	56.7743	1Higher max %DS
RCA Mid	2	FU	2.15025	3.225	2.59001	41.2766	2.4632	10.2935	56.7743	1Higher max %DS
Mid LAD	13	FU	1.87202	2.69142	2.16167	34.9343	2.2593	10.9216	56.7743	1Higher max %DS
LMCA	11	FU	4.63083	5.01502	4.81204	5.11213	4.68109	0.862766	56.7743	1Higher max %DS
LAD Diagonal 1	15	FU	1.57468	2.11919	1.81667	22.2448	1.80437	12.7297	56.7743	1Higher max %DS
RPDA	4	FU	0.91416	1.73097	1.39321	17.4103	1.65258	24.5185	56.7743	1Higher max %DS
RCA Distal	3	PRE	2.95478	4.17617	3.37675	42.9577	3.41256	13.4144	39.6775	1Higher max %DS
RCA Proximal	1	PRE	3.30836	4.21912	3.74263	16.6062	3.84775	14.0184	39.6775	1Higher max %DS
RPDA	4	PRE	1.21856	2.0759	1.74397	22.6703	1.68333	16.5839	39.6775	1Higher max %DS
Prox LAD	12	PRE	2.6453	4.07538	3.35175	22.9553	3.88132	22.6238	39.6775	1Higher max %DS
LAD Diagonal 1	15	PRE	1.91924	2.73313	2.27256	32.5755	2.35809	13.0671	39.6775	1Higher max %DS
Prox Cx	18	PRE	2.59978	3.62235	3.30228	20.4632	2.99076	13.073	39.6775	1Higher max %DS
RCA Mid	2	PRE	3.48009	4.34098	3.75614	37.9552	3.81387	8.00954	39.6775	1Higher max %DS
Mid LAD	13	PRE	1.94291	2.68462	2.37647	23.2722	2.34247	17.0302	39.6775	1Higher max %DS
Dist LAD	14	PRE	1.77623	2.74506	2.07535	53.1218	2.15767	17.6782	39.6775	1Higher max %DS
OM 1	20	PRE	1.94006	3.70185	2.90204	65.9933	2.62967	22.3642	39.6775	1Higher max %DS
RPL1	6	PRE	1.82314	2.91302	2.33943	16.2113	2.17437	16.1532	39.6775	1Higher max %DS
Dist LAD	14	POST	1.44239	2.06584	1.82002	46.1431	1.70493	15.3988	39.6775	1Higher max %DS
OM 1	20	POST	1.93848	3.84832	2.94158	64.5564	2.48482	21.9869	39.6775	1Higher max %DS
Prox Cx	18	POST	2.8167	3.67587	3.25205	19.3351	3.23988	13.0614	39.6775	1Higher max %DS
Mid LAD	13	POST	1.55062	2.49172	2.03691	39.8012	2.21682	21.8969	39.6775	1Higher max %DS
RCA Mid	2	POST	2.94561	3.48034	3.22572	30.2483	3.28499	8.90398	39.6775	1Higher max %DS
RPL1	6	POST	1.60788	2.59299	2.10222	16.931	2.37574	17.5351	39.6775	1Higher max %DS
Prox LAD	12	POST	2.37495	3.57719	2.911	22.601	3.65718	21.9583	39.6775	1Higher max %DS
RCA Distal	3	POST	2.49291	3.28268	2.86525	33.4795	2.85148	12.5748	39.6775	1Higher max %DS
LAD Diagonal 1	15	POST	1.3636	2.15226	1.7014	32.7605	1.78875	23.4516	39.6775	1Higher max %DS
RCA Proximal	1	POST	3.16766	3.93962	3.53093	43.2597	3.53477	10.3857	39.6775	1Higher max %DS
RPDA	4	POST	1.36609	2.43085	1.82128	30.799	1.80992	22.805	39.6775	1Higher max %DS
Prox LAD	12	FU	1.41651	2.81061	2.17534	17.4353	1.93997	25.6429	39.6775	1Higher max %DS
RCA Mid	2	FU	1.67396	2.32222	2.00776	22.6705	1.9766	15.3111	39.6775	1Higher max %DS
Prox Cx	18	FU	1.54629	2.29506	1.88476	15.5874	1.8196	15.02	39.6775	1Higher max %DS
Dist LAD	14	FU	0.599603	1.43831	1.11377	33.1279	0.983828	39.054	39.6775	1Higher max %DS
RCA Proximal	1	FU	2.14591	2.81202	2.39804	37.0276	2.56599	8.14843	39.6775	1Higher max %DS
RPL1	6	FU	1.09492	1.72565	1.54914	11.0678	1.70516	35.7879	39.6775	1Higher max %DS
OM 1	20	FU	1.21248	2.59717	1.76794	48.9266	2.39054	39.6775	39.6775	1Higher max %DS
Mid LAD	13	FU	1.10776	2.02807	1.55256	31.6453	1.77374	37.5464	39.6775	1Higher max %DS
RCA Distal	3	FU	1.43097	2.43774	1.86692	34.681	1.91306	25.2	39.6775	1Higher max %DS
RPDA	4	FU	0.789593	1.52675	1.07344	21.1444	1.05242	17.1203	39.6775	1Higher max %DS
LAD Diagonal 1	15	FU	0.942861	1.82706	1.4168	28.0001	1.24019	23.9747	39.6775	1Higher max %DS
RPDA	4	PRE	2.13779	3.40462	2.82907	34.6619	3.31218	19.0226	30.155	0Lower max %DS
Dist LAD	14	PRE	2.10539	2.78259	2.45923	27.1065	2.45962	10.6879	30.155	0Lower max %DS
RCA Mid	2	PRE	3.47001	4.12091	3.87988	26.867	3.71237	6.4856	30.155	0Lower max %DS
RCA Distal	3	PRE	2.75191	3.39783	3.04906	45.907	3.06787	10.299	30.155	0Lower max %DS
Mid Cx	19	PRE	4.84108	5.39491	5.06881	19.9174	5.05079	4.152	30.155	0Lower max %DS
OM 1	20	PRE	2.16354	3.41981	2.91471	19.2412	2.42252	10.1881	30.155	0Lower max %DS
LMCA	11	PRE	6.00734	6.7799	6.40899	14.382	6.711	3.27854	30.155	0Lower max %DS
RCA Proximal	1	PRE	4.08935	4.56112	4.35997	32.2277	4.43899	7.87654	30.155	0Lower max %DS
OM 2	21	PRE	1.86083	4.9639	3.16797	101.069	3.50438	18.3517	30.155	0Lower max %DS
Prox Cx	18	PRE	4.62437	5.4519	5.10521	13.2239	5.07842	8.94079	30.155	0Lower max %DS
LAD Diagonal 1	15	PRE	1.98065	2.95361	2.53592	28.2231	2.87923	19.3226	30.155	0Lower max %DS
Prox LAD	12	PRE	3.79279	4.57038	4.22455	22.1783	4.50978	15.8986	30.155	0Lower max %DS
Mid LAD	13	PRE	3.09553	3.80226	3.40606	26.902	3.58236	9.67302	30.155	0Lower max %DS
LAD Diagonal 2	16	PRE	1.61245	2.16347	1.86532	28.2895	1.91516	15.8058	30.155	0Lower max %DS
OM 2	21	POST	1.54755	3.5389	2.45623	64.8509	2.19005	22.0152	30.155	0Lower max %DS
Prox LAD	12	POST	3.53724	4.51684	4.1404	27.6789	4.42655	20.0902	30.155	0Lower max %DS
RCA Proximal	1	POST	3.96096	4.94961	4.45178	27.7685	4.31512	7.31093	30.155	0Lower max %DS
RCA Mid	2	POST	3.21521	4.40826	3.85646	34.741	4.01583	18.8977	30.155	0Lower max %DS
RPDA	4	POST	1.94507	3.0182	2.56046	33.4764	2.27057	14.3357	30.155	0Lower max %DS
RCA Distal	3	POST	2.79868	3.60903	3.14576	27.7823	3.27604	9.91084	30.155	0Lower max %DS
LMCA	11	POST	6.07985	6.55671	6.2727	6.88374	6.32656	3.89956	30.155	0Lower max %DS
Mid Cx	19	POST	4.11653	5.29425	4.68496	39.802	4.74787	13.2975	30.155	0Lower max %DS
Prox Cx	18	POST	4.7732	5.63335	5.23213	12.997	5.71004	12.4252	30.155	0Lower max %DS
OM 1	20	POST	2.04763	2.99603	2.47525	14.1099	2.60831	11.6476	30.155	0Lower max %DS
LAD Diagonal 2	16	POST	0.827189	1.88199	1.50691	26.3958	1.5353	46.0487	30.155	0Lower max %DS
Mid LAD	13	POST	2.41779	3.83358	3.30163	30.5877	3.04649	20.6368	30.155	0Lower max %DS
LAD Diagonal 1	15	POST	1.76933	2.84858	2.3005	28.8211	2.52901	22.9774	30.155	0Lower max %DS
Dist LAD	14	POST	1.27198	2.5084	2.01999	22.6294	2.60224	16.9908	30.155	0Lower max %DS
Prox Cx	18	FU	3.94725	5.03352	4.55851	9.22597	4.18731	4.86684	30.155	0Lower max %DS
OM 2	21	FU	1.84928	3.47255	2.51917	75.8779	2.9387	11.357	30.155	0Lower max %DS
RPDA	4	FU	1.79118	2.74067	2.35571	34.543	2.00033	9.80025	30.155	0Lower max %DS
LMCA	11	FU	4.96671	5.6674	5.32442	6.21601	5.65851	12.2258	30.155	0Lower max %DS
Prox LAD	12	FU	2.93263	3.90853	3.49217	28.1769	3.34013	12.1973	30.155	0Lower max %DS
Mid LAD	13	FU	2.25003	3.32859	2.71464	31.515	2.71255	14.6013	30.155	0Lower max %DS
RCA Distal	3	FU	2.39512	3.09499	2.74012	34.0901	2.70394	11.4211	30.155	0Lower max %DS
LAD Diagonal 2	16	FU	1.04663	2.17303	1.45537	24.9243	1.4985	30.155	30.155	0Lower max %DS
LAD Diagonal 1	15	FU	1.71765	2.77642	2.26063	25.6265	2.25933	23.9754	30.155	0Lower max %DS
RCA Mid	2	FU	2.78346	4.1595	3.6232	23.817	3.62016	23.1122	30.155	0Lower max %DS
RCA Proximal	1	FU	3.47301	4.46134	4.04771	26.8877	4.10532	15.372	30.155	0Lower max %DS
Dist LAD	14	FU	1.35434	1.86282	1.68837	24.4877	1.55592	12.9554	30.155	0Lower max %DS
OM 1	20	FU	1.92196	2.70862	2.33499	17.3474	2.45943	21.6575	30.155	0Lower max %DS
Mid Cx	19	FU	3.76471	5.22001	4.52398	47.6368	4.51439	16.6066	30.155	0Lower max %DS
LMCA	11	POST	4.44282	5.80952	4.94317	11.2162	5.05109	5.62274	31.5884	0Lower max %DS
RCA Mid	2	POST	2.85386	4.05653	3.22803	40.2608	3.3658	10.3186	31.5884	0Lower max %DS
RCA Proximal	1	POST	3.32703	4.47142	3.80785	35.3326	3.92702	8.41237	31.5884	0Lower max %DS
Mid LAD	13	POST	1.82155	3.08837	2.38853	54.9539	2.33861	17.7956	31.5884	0Lower max %DS
RCA Distal	3	POST	2.55211	3.4068	2.9842	51.4362	3.15271	12.1554	31.5884	0Lower max %DS
Dist LAD	14	POST	1.40291	2.24365	1.90079	49.8316	1.90542	26.3723	31.5884	0Lower max %DS
Prox Cx	18	POST	3.62345	4.40457	3.93678	15.4178	4.08307	8.31864	31.5884	0Lower max %DS
Mid Cx	19	POST	1.75487	2.3822	2.09886	41.2041	2.03046	13.5727	31.5884	0Lower max %DS
Prox LAD	12	POST	3.11875	3.86753	3.52648	33.6537	3.40898	8.51367	31.5884	0Lower max %DS
OM 1	20	POST	2.75179	3.70537	3.30219	52.2898	3.37197	14.8321	31.5884	0Lower max %DS
Mid Cx	19	FU	1.52461	2.15255	1.86377	39.355	1.86102	18.0768	31.5884	0Lower max %DS
LMCA	11	FU	3.04332	3.46476	3.11917	8.45404	3.14314	3.17557	31.5884	0Lower max %DS
Dist LAD	14	FU	1.75376	2.73383	2.25929	48.9935	2.21139	18.5321	31.5884	0Lower max %DS
Prox Cx	18	FU	2.93731	3.6497	3.31475	16.8837	3.65554	14.0674	31.5884	0Lower max %DS
Prox LAD	12	FU	2.50809	3.88235	3.3595	25.1232	3.27433	23.4015	31.5884	0Lower max %DS
Mid LAD	13	FU	1.86998	3.22762	2.53941	42.4429	2.66486	29.8282	31.5884	0Lower max %DS
RCA Proximal	1	FU	3.25935	4.57101	3.83959	26.6387	4.34448	19.2517	31.5884	0Lower max %DS
RCA Mid	2	FU	3.24678	3.98998	3.7043	29.1372	3.79328	14.407	31.5884	0Lower max %DS
RCA Distal	3	FU	3.01587	3.51044	3.25356	39.2226	3.25112	7.23602	31.5884	0Lower max %DS
OM 1	20	FU	2.41408	3.70486	3.02054	40.9846	3.52876	31.5884	31.5884	0Lower max %DS
RCA Distal	3	POST	2.27253	3.40314	2.75385	40.8659	2.64538	14.0943	29.4118	0Lower max %DS
Prox Cx	18	POST	2.82473	3.22757	3.0118	6.20762	2.9304	3.55677	29.4118	0Lower max %DS
RCA Proximal	1	POST	2.88977	3.89375	3.45122	45.8547	3.82086	8.33098	29.4118	0Lower max %DS
Dist LAD	14	POST	1.63893	3.24823	2.15563	60.3507	2.42672	17.4256	29.4118	0Lower max %DS
RCA Mid	2	POST	2.77289	3.34951	3.04211	34.0593	3.05615	9.26856	29.4118	0Lower max %DS
OM 2	21	POST	1.82063	2.45233	2.11711	28.2171	2.10714	9.99956	29.4118	0Lower max %DS
OM 1	20	POST	1.31213	1.81127	1.59641	29.3048	1.52403	13.4383	29.4118	0Lower max %DS
Mid LAD	13	POST	2.17825	3.31101	2.81872	41.1064	2.65039	17.8143	29.4118	0Lower max %DS
Prox LAD	12	POST	3.06456	3.50962	3.29275	24.6903	3.34926	7.34825	29.4118	0Lower max %DS
Mid Cx	19	POST	2.13508	2.76974	2.4651	16.9866	2.68876	12.2261	29.4118	0Lower max %DS
OM 1	20	FU	1.01651	1.96376	1.55918	32.5192	1.46773	29.4118	29.4118	0Lower max %DS
Mid Cx	19	FU	2.25115	3.14828	2.72816	17.6548	2.77198	18.7889	29.4118	0Lower max %DS
RCA Proximal	1	FU	2.84822	3.50894	3.21139	26.0918	3.12024	8.7181	29.4118	0Lower max %DS
OM 2	21	FU	1.68298	2.80254	2.22929	32.3953	2.16457	20.0951	29.4118	0Lower max %DS
RCA Mid	2	FU	2.20891	3.30454	2.74235	35.5308	2.68231	14.4278	29.4118	0Lower max %DS
RCA Distal	3	FU	1.99638	2.98817	2.51934	41.0196	2.64376	24.487	29.4118	0Lower max %DS
Prox LAD	12	FU	2.83812	3.66546	3.34411	21.7571	3.18627	10.7966	29.4118	0Lower max %DS
Mid LAD	13	FU	2.33757	3.58421	3.10198	39.2566	3.56796	13.7402	29.4118	0Lower max %DS
Dist LAD	14	FU	1.28193	2.76916	1.95697	50.2838	2.43716	15.6162	29.4118	0Lower max %DS
Prox Cx	18	FU	3.05049	3.51466	3.31095	7.70586	3.5083	6.36796	29.4118	0Lower max %DS
OM 1	20	PRE	1.79186	3.49249	2.7651	86.8483	2.37299	24.4894	39.2632	1Higher max %DS
Dist LAD	14	PRE	1.61848	2.37111	1.97211	58.3154	1.92827	14.6126	39.2632	1Higher max %DS
LAD Diagonal 1	15	PRE	1.35915	2.44704	1.88855	35.4196	2.00945	25.6662	39.2632	1Higher max %DS
LAD Diagonal 2	16	PRE	1.04854	2.38668	1.723	35.9331	1.91265	19.6341	39.2632	1Higher max %DS
RPDA	4	PRE	1.53897	3.88613	2.6931	69.9408	1.96202	21.5617	39.2632	1Higher max %DS
Prox LAD	12	PRE	3.42777	5.55036	4.32253	27.6837	4.23108	9.52316	39.2632	1Higher max %DS
RCA Mid	2	PRE	3.52515	4.70395	4.23585	42.5262	4.20196	16.1071	39.2632	1Higher max %DS
Mid LAD	13	PRE	1.44452	3.52707	2.7928	42.0479	1.8464	21.7657	39.2632	1Higher max %DS
RCA Proximal	1	PRE	4.27558	5.27641	4.61807	27.9884	4.68878	8.81257	39.2632	1Higher max %DS
Prox Cx	18	PRE	4.08002	5.0244	4.41552	8.47916	4.35234	6.25686	39.2632	1Higher max %DS
Mid Cx	19	PRE	1.56754	3.25549	2.09316	23.4003	2.36613	18.5821	39.2632	1Higher max %DS
RPL1	6	PRE	1.75953	4.09224	2.9433	94.2104	2.79493	36.4322	39.2632	1Higher max %DS
RPDA	4	POST	1.13061	2.68876	1.97656	77.498	1.64641	31.3285	39.2632	1Higher max %DS
Dist LAD	14	POST	1.38279	2.72564	2.13289	47.3036	1.80343	23.3244	39.2632	1Higher max %DS
RCA Proximal	1	POST	4.01244	4.75559	4.38832	33.2837	4.53268	11.4777	39.2632	1Higher max %DS
LAD Diagonal 1	15	POST	0.962816	2.24266	1.6206	41.1107	1.12771	14.6217	39.2632	1Higher max %DS
RPL1	6	POST	1.18136	3.7438	2.49866	80.2962	2.11763	44.2128	39.2632	1Higher max %DS
OM 1	20	POST	1.30562	3.41248	2.59991	82.8663	1.87247	30.273	39.2632	1Higher max %DS
LAD Diagonal 2	16	POST	1.07415	2.18195	1.61965	28.7197	1.48097	15.4771	39.2632	1Higher max %DS
RCA Mid	2	POST	3.37984	4.17974	3.72267	39.0477	3.69794	8.60197	39.2632	1Higher max %DS
Prox Cx	18	POST	3.86573	4.84916	4.15904	12.901	4.1618	7.114	39.2632	1Higher max %DS
Prox LAD	12	POST	3.52753	4.90799	4.33852	16.1356	4.86974	4.36091	39.2632	1Higher max %DS
Mid LAD	13	POST	1.61654	3.82545	2.56512	33.1291	2.29002	29.1271	39.2632	1Higher max %DS
Mid Cx	19	POST	1.39651	2.54857	1.83327	38.6511	1.83798	17.2911	39.2632	1Higher max %DS
LAD Diagonal 2	16	FU	0.996097	1.73297	1.36666	22.0645	1.3592	26.7144	39.2632	1Higher max %DS
RPL1	6	FU	1.22868	3.42957	2.2928	65.1609	2.24068	39.2632	39.2632	1Higher max %DS
Mid Cx	19	FU	1.14207	1.88261	1.36832	24.476	1.29708	10.9177	39.2632	1Higher max %DS
RCA Proximal	1	FU	3.67969	4.58126	4.14812	29.0759	4.04528	9.03739	39.2632	1Higher max %DS
RCA Mid	2	FU	3.06733	4.39902	3.7574	32.9682	3.82547	19.8181	39.2632	1Higher max %DS
OM 1	20	FU	1.2065	2.69261	2.06532	71.9587	1.50916	20.0548	39.2632	1Higher max %DS
LAD Diagonal 1	15	FU	1.16173	1.60962	1.38349	25.8413	1.38058	15.8515	39.2632	1Higher max %DS
Mid LAD	13	FU	1.3789	2.50386	2.00083	28.0161	1.76408	20.4989	39.2632	1Higher max %DS
RPDA	4	FU	1.40529	2.98721	2.09536	58.0897	1.63892	14.205	39.2632	1Higher max %DS
Prox Cx	18	FU	3.23316	3.5314	3.38768	6.64962	3.51268	4.75616	39.2632	1Higher max %DS
Prox LAD	12	FU	2.66373	4.13625	3.52708	18.63	3.53188	10.3918	39.2632	1Higher max %DS
Dist LAD	14	FU	1.23329	1.8253	1.61329	47.0951	1.59494	22.6748	39.2632	1Higher max %DS
Prox LAD	12	PRE	3.2939	3.94839	3.59534	13.9605	3.61854	8.97158	41.0109	1Higher max %DS
Dist LAD	14	PRE	1.64018	2.61737	2.12849	57.431	2.15154	23.767	41.0109	1Higher max %DS
LMCA	11	PRE	4.49174	4.90327	4.67592	6.49625	4.6679	3.77395	41.0109	1Higher max %DS
Prox Cx	18	PRE	2.9614	3.74011	3.3312	11.4475	3.30098	10.2873	41.0109	1Higher max %DS
RCA Distal	3	PRE	2.77221	4.30439	3.59054	51.0565	3.98214	15.3025	41.0109	1Higher max %DS
RCA Proximal	1	PRE	2.9479	4.02259	3.56656	18.566	3.63211	18.8379	41.0109	1Higher max %DS
RPL1	6	PRE	2.59897	3.55035	2.98721	12.5903	3.07782	8.13342	41.0109	1Higher max %DS
RCA Mid	2	PRE	3.05961	4.11844	3.58568	42.0246	3.78447	19.1536	41.0109	1Higher max %DS
RPDA	4	PRE	1.66069	2.54615	2.13643	21.7832	2.16682	23.3584	41.0109	1Higher max %DS
LAD Diagonal 1	15	PRE	1.90771	2.59612	2.21299	19.8171	2.18836	12.7897	41.0109	1Higher max %DS
OM 2	21	PRE	1.66087	2.63785	2.1042	40.6731	1.97205	15.7794	41.0109	1Higher max %DS
Mid LAD	13	PRE	1.9219	3.70325	2.77424	37.0622	2.86353	32.8837	41.0109	1Higher max %DS
OM 1	20	PRE	1.42799	2.88107	1.98798	28.3317	2.2651	16.8528	41.0109	1Higher max %DS
RPDA	4	POST	1.59859	2.3215	1.87603	24.9987	2.08383	14.0357	41.0109	1Higher max %DS
Mid LAD	13	POST	1.73263	3.56985	2.4515	36.4439	2.57396	30.4967	41.0109	1Higher max %DS
Dist LAD	14	POST	1.46535	2.49261	1.96923	56.291	1.90887	23.2347	41.0109	1Higher max %DS
LMCA	11	POST	4.27803	4.70358	4.5272	7.2602	4.45408	3.9244	41.0109	1Higher max %DS
Prox LAD	12	POST	2.88362	3.49691	3.11403	11.3681	3.11327	7.37649	41.0109	1Higher max %DS
LAD Diagonal 1	15	POST	1.65974	2.76777	2.1638	27.8746	2.0817	20.2698	41.0109	1Higher max %DS
RPL1	6	POST	1.92508	2.3984	2.18782	10.7251	2.15609	10.7077	41.0109	1Higher max %DS
RCA Distal	3	POST	2.19301	3.32877	2.85817	45.7805	2.82178	22.2827	41.0109	1Higher max %DS
OM 2	21	POST	1.68025	2.22831	1.90117	36.8051	1.9115	12.0976	41.0109	1Higher max %DS
Prox Cx	18	POST	2.6227	3.31001	3.01303	14.304	3.26207	10.6692	41.0109	1Higher max %DS
RCA Mid	2	POST	2.10459	3.40148	2.83489	41.206	2.59251	18.8206	41.0109	1Higher max %DS
OM 1	20	POST	1.33689	2.35918	1.85161	25.8557	1.99933	21.7012	41.0109	1Higher max %DS
RCA Proximal	1	POST	2.7871	3.55246	3.1466	18.9601	3.05001	8.62008	41.0109	1Higher max %DS
Prox LAD	12	FU	2.75723	3.44968	3.21103	9.48498	3.09759	10.9878	41.0109	1Higher max %DS
RCA Distal	3	FU	2.25483	3.31944	2.75194	39.3827	2.84027	20.6119	41.0109	1Higher max %DS
Mid LAD	13	FU	1.65559	3.48968	2.5537	32.8272	2.81395	41.0109	41.0109	1Higher max %DS
RPL1	6	FU	1.66554	2.31644	2.10359	11.3924	2.34814	27.6401	41.0109	1Higher max %DS
OM 1	20	FU	1.00971	2.38543	1.84808	32.464	1.71884	37.5713	41.0109	1Higher max %DS
RPDA	4	FU	1.4239	2.48452	2.07013	27.1481	1.74587	18.4417	41.0109	1Higher max %DS
LMCA	11	FU	4.04495	4.69639	4.32127	8.89373	4.17159	3.03572	41.0109	1Higher max %DS
Prox Cx	18	FU	2.78206	3.25664	3.07928	11.7166	3.31111	15.9782	41.0109	1Higher max %DS
Dist LAD	14	FU	1.49385	2.88529	2.11659	54.0739	2.16915	31.1319	41.0109	1Higher max %DS
LAD Diagonal 1	15	FU	1.69523	2.83954	2.37138	20.1105	2.34601	27.7399	41.0109	1Higher max %DS
RCA Mid	2	FU	2.16421	3.15996	2.6679	31.4891	2.64712	18.2426	41.0109	1Higher max %DS
RCA Proximal	1	FU	2.65867	3.54143	3.18506	18.5982	2.99155	11.1273	41.0109	1Higher max %DS
OM 2	21	FU	1.52255	2.50079	1.99039	38.6396	2.05278	25.8299	41.0109	1Higher max %DS
Mid LAD	13	PRE	2.01974	3.48237	2.67237	38.1775	2.70393	18.7025	37.8038	1Higher max %DS
Dist LAD	14	PRE	1.01296	2.05317	1.5705	38.0012	2.07937	14.7966	37.8038	1Higher max %DS
Prox LAD	12	PRE	2.5085	3.63834	3.17405	10.9421	2.82341	11.0051	37.8038	1Higher max %DS
RCA Mid	2	PRE	3.10697	4.24772	3.59727	30.0257	3.65408	12.4806	37.8038	1Higher max %DS
LAD Diagonal 1	15	PRE	1.38212	2.38847	1.99442	20.0598	1.70889	19.1217	37.8038	1Higher max %DS
RCA Proximal	1	PRE	3.16481	3.80461	3.51264	27.5451	3.51239	9.89394	37.8038	1Higher max %DS
RCA Distal	3	PRE	3.31412	4.01725	3.63254	18.3314	3.62531	8.56625	37.8038	1Higher max %DS
RPL1	6	PRE	1.8109	3.44192	2.76284	37.8203	2.29065	20.9439	37.8038	1Higher max %DS
LPL1	24	PRE	1.53514	2.24758	1.90858	12.4462	2.25437	10.4084	37.8038	1Higher max %DS
Prox Cx	18	PRE	2.39561	3.19892	2.82629	7.24216	2.68083	8.7269	37.8038	1Higher max %DS
Mid Cx	19	PRE	2.03939	2.88077	2.55135	9.81771	2.66212	23.3923	37.8038	1Higher max %DS
LAD Diagonal 2	16	PRE	1.10113	1.83809	1.3557	8.36209	1.32198	16.4816	37.8038	1Higher max %DS
RPDA	4	PRE	1.64144	2.40783	1.78241	27.1452	1.78879	7.55807	37.8038	1Higher max %DS
OM 1	20	PRE	1.50001	2.14289	1.78711	11.4564	1.81462	5.13756	37.8038	1Higher max %DS
RCA Mid	2	POST	3.34672	4.0956	3.76382	31.8509	3.80743	7.16747	37.8038	1Higher max %DS
LAD Diagonal 1	15	POST	1.43166	2.63893	1.97057	33.9518	1.69153	15.3631	37.8038	1Higher max %DS
RPDA	4	POST	1.85854	2.51061	2.12278	39.3829	2.11121	11.9679	37.8038	1Higher max %DS
RCA Proximal	1	POST	3.2907	3.81635	3.58067	26.2364	3.59874	8.55964	37.8038	1Higher max %DS
LAD Diagonal 2	16	POST	1.04403	1.97323	1.43531	18.9598	1.43315	27.1514	37.8038	1Higher max %DS
Mid LAD	13	POST	2.30689	3.42392	2.68406	40.8074	2.84726	18.927	37.8038	1Higher max %DS
RPL1	6	POST	1.91698	3.55477	2.73769	40.7142	3.43761	9.14191	37.8038	1Higher max %DS
Dist LAD	14	POST	1.09812	2.38256	1.79764	45.5059	1.56066	29.6377	37.8038	1Higher max %DS
Mid Cx	19	POST	1.91551	2.70041	2.36743	9.85523	2.176	8.80383	37.8038	1Higher max %DS
Prox Cx	18	POST	2.03657	2.92205	2.51153	10.6834	2.20499	7.63786	37.8038	1Higher max %DS
OM 1	20	POST	1.63486	2.14287	1.90442	11.8722	1.90699	13.6417	37.8038	1Higher max %DS
LPL1	24	POST	1.61484	2.10414	1.86151	13.1192	1.83219	11.8628	37.8038	1Higher max %DS
RCA Distal	3	POST	3.45517	4.0527	3.79614	18.9155	3.95475	5.6512	37.8038	1Higher max %DS
Prox LAD	12	POST	3.10223	3.72531	3.46751	11.3791	3.69838	6.94572	37.8038	1Higher max %DS
LAD Diagonal 2	16	FU	0.958325	1.3961	1.12382	17.2959	1.22587	11.8104	37.8038	1Higher max %DS
Prox LAD	12	FU	2.47818	3.0718	2.76969	9.57044	2.68816	7.77115	37.8038	1Higher max %DS
LAD Diagonal 1	15	FU	1.22403	1.98732	1.59512	23.3458	1.87979	10.3603	37.8038	1Higher max %DS
RPDA	4	FU	1.61521	2.44239	1.80512	39.9827	1.83783	12.1136	37.8038	1Higher max %DS
Dist LAD	14	FU	0.580196	1.65733	1.26688	38.7876	0.932849	37.8038	37.8038	1Higher max %DS
Mid LAD	13	FU	1.36777	2.43179	1.83004	33.3237	2.05801	33.539	37.8038	1Higher max %DS
Mid Cx	19	FU	1.80068	2.04857	1.94511	11.9055	1.88391	4.41783	37.8038	1Higher max %DS
Prox Cx	18	FU	1.86493	2.68511	2.22531	11.8639	2.07828	7.28571	37.8038	1Higher max %DS
RCA Mid	2	FU	2.83767	3.54652	3.28607	33.1825	3.25362	12.7844	37.8038	1Higher max %DS
RCA Distal	3	FU	2.93854	3.48102	3.28946	20.081	3.28448	10.5328	37.8038	1Higher max %DS
RPL1	6	FU	1.02747	3.04736	2.01604	52.3264	1.45379	29.2025	37.8038	1Higher max %DS
LPL1	24	FU	1.41782	1.78146	1.58292	12.9866	1.57177	9.79488	37.8038	1Higher max %DS
OM 1	20	FU	1.25838	1.86937	1.60578	12.1464	1.47238	14.5342	37.8038	1Higher max %DS
RCA Proximal	1	FU	2.94569	3.62012	3.26059	26.5927	3.32701	11.4613	37.8038	1Higher max %DS
Mid LAD	13	PRE	3.0576	4.42478	3.52695	40.2697	3.393	9.88491	43.7675	1Higher max %DS
Prox LAD	12	PRE	4.50027	4.92315	4.69733	17.4632	4.67612	3.49785	43.7675	1Higher max %DS
OM 2	21	PRE	1.15591	2.05906	1.69265	27.5366	1.58085	26.8802	43.7675	1Higher max %DS
Prox Cx	18	PRE	3.74017	4.75468	4.27608	28.7612	4.60063	8.19337	43.7675	1Higher max %DS
RCA Proximal	1	PRE	4.31442	5.13486	4.73854	42.0474	4.81027	10.3081	43.7675	1Higher max %DS
RCA Mid	2	PRE	3.31362	4.82627	3.94004	49.0611	3.62701	8.62475	43.7675	1Higher max %DS
RCA Distal	3	PRE	2.96173	4.26615	3.59944	49.6029	3.68796	19.6919	43.7675	1Higher max %DS
RPL1	6	PRE	1.42906	2.99996	2.07211	37.953	1.84607	22.5158	43.7675	1Higher max %DS
RPDA	4	PRE	1.71212	2.30212	2.02167	16.4049	1.95213	12.2949	43.7675	1Higher max %DS
OM 3	22	PRE	1.5545	2.85426	2.20708	43.3225	2.48358	37.4092	43.7675	1Higher max %DS
OM 1	20	PRE	1.53587	2.36007	2.01916	34.8649	1.98431	22.5991	43.7675	1Higher max %DS
Dist LAD	14	PRE	1.6127	3.84677	2.47937	91.3885	3.43453	25.3892	43.7675	1Higher max %DS
LAD Diagonal 1	15	PRE	1.84236	2.73375	2.22544	38.823	2.30676	15.3399	43.7675	1Higher max %DS
Mid Cx	19	PRE	3.39046	4.45366	4.06172	35.558	4.15198	18.3411	43.7675	1Higher max %DS
RPL1	6	POST	1.43766	2.32603	2.00561	22.4595	2.25498	36.2449	43.7675	1Higher max %DS
RCA Proximal	1	POST	3.42721	5.41709	4.41937	39.461	4.45213	23.0208	43.7675	1Higher max %DS
RPDA	4	POST	1.13057	2.35751	1.67516	40.4648	1.75847	18.761	43.7675	1Higher max %DS
Mid Cx	19	POST	2.10384	3.21337	2.75877	41.0455	2.81109	25.1592	43.7675	1Higher max %DS
Dist LAD	14	POST	1.11494	2.85701	2.17656	89.2503	1.6447	32.2104	43.7675	1Higher max %DS
Prox LAD	12	POST	3.61638	4.54249	4.13763	18.2219	4.51759	7.24594	43.7675	1Higher max %DS
OM 1	20	POST	1.16994	2.13093	1.5958	42.0493	1.82754	35.9831	43.7675	1Higher max %DS
OM 2	21	POST	1.13588	2.10854	1.50418	32.639	1.51352	24.951	43.7675	1Higher max %DS
Prox Cx	18	POST	2.5405	3.76078	3.12425	27.8437	3.07396	12.2176	43.7675	1Higher max %DS
LAD Diagonal 1	15	POST	1.37914	2.87477	2.18041	59.5864	1.96698	20.875	43.7675	1Higher max %DS
RCA Distal	3	POST	2.40478	3.29162	2.92152	57.2548	2.80374	14.02	43.7675	1Higher max %DS
OM 3	22	POST	1.56696	2.36475	2.05669	31.3057	2.21353	24.348	43.7675	1Higher max %DS
Mid LAD	13	POST	2.40752	3.1776	2.82991	41.9758	2.77843	13.3494	43.7675	1Higher max %DS
RCA Mid	2	POST	2.52694	4.25327	3.28905	70.1551	3.25368	22.3357	43.7675	1Higher max %DS
OM 3	22	FU	1.07532	2.12094	1.56383	49.2804	1.57171	23.376	43.7675	1Higher max %DS
Dist LAD	14	FU	0.996282	2.04726	1.60598	81.8094	1.47008	32.2293	43.7675	1Higher max %DS
RCA Distal	3	FU	2.40391	3.05011	2.73063	33.4473	2.88425	11.4736	43.7675	1Higher max %DS
Prox LAD	12	FU	2.45055	3.52709	2.98321	17.1713	2.80934	9.42178	43.7675	1Higher max %DS
LAD Diagonal 1	15	FU	1.31175	2.22735	1.64125	35.2678	1.75867	23.0306	43.7675	1Higher max %DS
RCA Proximal	1	FU	2.74108	3.85176	3.35378	23.8207	3.52136	22.1584	43.7675	1Higher max %DS
RCA Mid	2	FU	2.32134	3.73479	2.89013	41.3706	3.27063	16.8467	43.7675	1Higher max %DS
RPDA	4	FU	1.06017	2.25565	1.70256	34.9135	1.48065	28.3982	43.7675	1Higher max %DS
Prox Cx	18	FU	2.3106	2.9058	2.68098	22.7624	2.67626	13.6631	43.7675	1Higher max %DS
RPL1	6	FU	1.31359	2.51387	1.91977	37.1768	1.76756	25.6836	43.7675	1Higher max %DS
Mid LAD	13	FU	1.36537	2.72556	2.00656	40.5008	2.38666	21.0838	43.7675	1Higher max %DS
OM 2	21	FU	0.607853	1.79796	1.17906	41.4119	1.08317	43.7675	43.7675	1Higher max %DS
OM 1	20	FU	0.957737	1.73556	1.33933	40.9262	1.34556	24.1647	43.7675	1Higher max %DS
Mid Cx	19	FU	2.2401	3.20347	2.70869	27.4836	2.93412	23.6536	43.7675	1Higher max %DS
Mid LAD	13	PRE	2.7067	4.5131	3.6171	60.459	3.53955	23.5299	20.4429	0Lower max %DS
RCA Mid	2	PRE	3.15662	3.93341	3.54113	43.1654	3.54773	7.19577	20.4429	0Lower max %DS
Prox Cx	18	PRE	2.52817	3.07348	2.8491	24.2482	2.83808	10.92	20.4429	0Lower max %DS
RCA Proximal	1	PRE	3.72527	4.20594	3.9747	27.8406	3.97336	6.16324	20.4429	0Lower max %DS
RPL1	6	PRE	1.54854	3.22366	2.40156	46.4114	2.32982	30.3218	20.4429	0Lower max %DS
RCA Distal	3	PRE	2.9374	3.64798	3.35082	36.7757	3.41475	13.979	20.4429	0Lower max %DS
RPDA	4	PRE	1.58211	3.16827	2.51198	45.2274	2.43963	15.1312	20.4429	0Lower max %DS
Mid Cx	19	PRE	1.84097	2.90092	2.23866	36.7626	2.31301	12.8781	20.4429	0Lower max %DS
LMCA	11	PRE	5.77425	6.59835	6.19515	10.8831	5.99655	3.70719	20.4429	0Lower max %DS
Dist LAD	14	PRE	1.73999	3.21804	2.55042	74.788	2.03947	14.6843	20.4429	0Lower max %DS
Prox LAD	12	PRE	4.35975	5.12623	4.77964	17.0687	4.7849	8.88513	20.4429	0Lower max %DS
OM 1	20	PRE	1.52987	3.42137	2.51174	68.8459	3.14808	31.273	20.4429	0Lower max %DS
OM 2	21	PRE	1.41999	3.50606	2.61347	69.2651	2.2037	35.5635	20.4429	0Lower max %DS
RPL1	6	POST	1.30044	2.599	1.96672	41.7551	1.60265	18.2978	20.4429	0Lower max %DS
RCA Distal	3	POST	2.97328	3.55828	3.28422	32.1977	3.39589	6.7248	20.4429	0Lower max %DS
RPDA	4	POST	1.40407	2.73824	2.13966	36.0546	1.64539	14.4605	20.4429	0Lower max %DS
Dist LAD	14	POST	1.61601	2.72929	2.23134	61.4292	1.95729	17.4361	20.4429	0Lower max %DS
Mid LAD	13	POST	2.35925	3.94439	3.04625	48.531	3.00259	21.4263	20.4429	0Lower max %DS
Prox LAD	12	POST	3.39611	4.62214	3.86295	15.4411	3.98645	6.77402	20.4429	0Lower max %DS
Mid Cx	19	POST	1.55669	2.60683	2.07823	36.4491	2.33948	13.2496	20.4429	0Lower max %DS
LMCA	11	POST	4.36522	5.11773	4.81143	10.0997	4.67436	6.61368	20.4429	0Lower max %DS
OM 2	21	POST	1.87844	3.13509	2.39843	64.3375	2.39729	19.1072	20.4429	0Lower max %DS
RCA Proximal	1	POST	3.69277	4.16465	3.93366	20.7595	3.89962	5.3043	20.4429	0Lower max %DS
RCA Mid	2	POST	3.19838	3.89692	3.51889	38.1259	3.42655	6.37894	20.4429	0Lower max %DS
OM 1	20	POST	1.42006	3.04869	2.38651	61.5418	2.42811	21.9839	20.4429	0Lower max %DS
Prox Cx	18	POST	2.36552	2.96969	2.64995	23.1764	2.64668	10.623	20.4429	0Lower max %DS
Prox Cx	18	FU	1.52287	2.23802	1.8509	27.2191	1.88291	8.4876	20.4429	0Lower max %DS
RCA Proximal	1	FU	2.59619	3.32026	2.93817	26.5353	2.95187	12.0492	20.4429	0Lower max %DS
LMCA	11	FU	4.3758	5.02477	4.77318	15.7956	4.57476	4.34808	20.4429	0Lower max %DS
Mid LAD	13	FU	1.9383	3.05076	2.2938	49.6107	2.46068	16.1408	20.4429	0Lower max %DS
Dist LAD	14	FU	1.38092	2.45548	1.91222	65.1921	1.62722	15.1362	20.4429	0Lower max %DS
RPDA	4	FU	0.929047	2.2469	1.62136	26.2043	1.16568	20.2772	20.4429	0Lower max %DS
RCA Mid	2	FU	2.38635	2.93305	2.58789	33.5266	2.59098	4.80792	20.4429	0Lower max %DS
Prox LAD	12	FU	3.24846	3.5273	3.36621	8.39198	3.36627	3.32725	20.4429	0Lower max %DS
OM 1	20	FU	1.13323	2.51702	1.81644	58.2406	1.40143	19.0507	20.4429	0Lower max %DS
RCA Distal	3	FU	2.24517	2.76077	2.47145	32.4994	2.61477	9.4151	20.4429	0Lower max %DS
RPL1	6	FU	1.16522	2.05237	1.62647	41.7323	1.70756	14.1257	20.4429	0Lower max %DS
OM 2	21	FU	1.43847	2.29459	1.78474	62.4517	1.8872	20.4429	20.4429	0Lower max %DS
Mid Cx	19	FU	1.11967	1.70669	1.39393	31.3299	1.37992	13.3555	20.4429	0Lower max %DS
Mid Cx	19	PRE	2.94189	3.2738	3.11137	21.8665	3.11245	5.48002	31.9759	0Lower max %DS
Prox Cx	18	PRE	3.82502	4.21849	4.0922	11.2319	4.00063	4.38954	31.9759	0Lower max %DS
Dist LAD	14	PRE	1.32867	1.86761	1.70335	25.4585	1.57379	15.5753	31.9759	0Lower max %DS
Prox LAD	12	PRE	2.83643	3.91812	3.52245	32.4084	3.14232	9.71049	31.9759	0Lower max %DS
Mid LAD	13	PRE	2.10612	3.14781	2.52533	36.7993	2.43268	13.4239	31.9759	0Lower max %DS
RPDA	4	PRE	1.86996	2.66062	2.2418	20.0184	2.15075	13.0558	31.9759	0Lower max %DS
RCA Mid	2	PRE	3.06486	3.72816	3.3978	42.4623	3.58817	6.35398	31.9759	0Lower max %DS
RPL1	6	PRE	1.55795	2.14145	1.82954	18.5196	1.91254	13.811	31.9759	0Lower max %DS
RCA Proximal	1	PRE	3.13164	4.48102	3.77498	25.7303	4.30235	10.3544	31.9759	0Lower max %DS
RCA Distal	3	PRE	2.77577	3.87593	3.08309	39.8086	3.17932	12.6653	31.9759	0Lower max %DS
OM 1	20	PRE	1.39948	3.04981	2.19215	91.3891	2.73449	20.4619	31.9759	0Lower max %DS
Dist Cx	30	PRE	1.89726	2.99807	2.41759	32.2357	2.63899	9.3136	31.9759	0Lower max %DS
OM 1	20	POST	1.46553	2.94589	2.27592	80.7095	2.16127	13.4563	31.9759	0Lower max %DS
Prox Cx	18	POST	3.47752	3.77267	3.64631	9.12544	3.64196	4.5151	31.9759	0Lower max %DS
RCA Distal	3	POST	2.63498	3.34887	3.04815	30.1519	2.97556	11.4458	31.9759	0Lower max %DS
Mid Cx	19	POST	2.53941	3.28792	2.9425	32.4704	2.97016	14.5026	31.9759	0Lower max %DS
RPL1	6	POST	1.80824	2.43849	2.0908	19.8934	2.01031	9.96145	31.9759	0Lower max %DS
RCA Proximal	1	POST	2.8554	4.24699	3.45283	19.7107	4.10974	8.46398	31.9759	0Lower max %DS
RCA Mid	2	POST	3.12248	3.49913	3.28414	33.6021	3.2839	4.91557	31.9759	0Lower max %DS
Prox LAD	12	POST	2.47715	3.47132	2.9617	20.2037	2.77739	7.80887	31.9759	0Lower max %DS
Mid LAD	13	POST	2.21856	2.81023	2.53114	28.0091	2.55336	13.1123	31.9759	0Lower max %DS
RPDA	4	POST	1.27048	2.80784	2.04946	42.0251	1.93402	26.4561	31.9759	0Lower max %DS
Dist LAD	14	POST	1.22508	2.23291	1.7495	33.9161	1.48982	17.7699	31.9759	0Lower max %DS
Dist Cx	30	POST	2.1214	3.13921	2.54056	28.1738	2.75226	18.9424	31.9759	0Lower max %DS
RCA Distal	3	FU	2.58217	3.29409	2.86291	29.4819	2.83761	9.00195	31.9759	0Lower max %DS
Prox LAD	12	FU	2.37248	3.37244	2.67501	12.0986	2.80473	8.25317	31.9759	0Lower max %DS
Mid LAD	13	FU	1.8114	2.6031	2.29587	33.7091	2.14992	15.7459	31.9759	0Lower max %DS
OM 1	20	FU	1.08753	2.83513	2.16697	63.9934	1.59874	31.9759	31.9759	0Lower max %DS
Mid Cx	19	FU	2.32268	3.19412	2.77205	38.1027	2.8286	17.886	31.9759	0Lower max %DS
RPL1	6	FU	1.58298	2.26641	1.93889	24.1645	1.90086	13.6889	31.9759	0Lower max %DS
Dist Cx	30	FU	1.34198	2.87722	2.10116	34.0006	1.70638	21.208	31.9759	0Lower max %DS
RPDA	4	FU	0.973195	2.50072	1.86217	40.0293	2.20272	23.3331	31.9759	0Lower max %DS
Prox Cx	18	FU	3.11192	3.6247	3.36459	10.5021	3.35997	7.06506	31.9759	0Lower max %DS
Dist LAD	14	FU	1.00372	1.88727	1.46718	31.532	1.43694	30.1485	31.9759	0Lower max %DS
RCA Mid	2	FU	2.80937	3.49292	3.141	33.2962	3.15965	8.66357	31.9759	0Lower max %DS
RCA Proximal	1	FU	3.06856	3.86205	3.41229	22.8029	3.66816	8.76106	31.9759	0Lower max %DS
RPDA	4	PRE	1.58612	3.71663	2.80794	54.5039	3.80671	14.9414	49.321	1Higher max %DS
Mid LAD	13	PRE	2.37612	4.15336	3.39894	52.3734	2.6661	10.8763	49.321	1Higher max %DS
Mid Cx	19	PRE	1.17494	1.97569	1.6513	20.9443	1.53145	23.2792	49.321	1Higher max %DS
Prox LAD	12	PRE	3.5248	4.62677	4.21028	30.5043	4.30463	18.1161	49.321	1Higher max %DS
RCA Proximal	1	PRE	4.92988	5.25525	5.12279	22.0739	5.16614	3.56785	49.321	1Higher max %DS
RCA Mid	2	PRE	4.04886	5.06231	4.54643	44.2303	4.45982	9.21465	49.321	1Higher max %DS
Dist LAD	14	PRE	1.26294	2.89432	2.10428	72.6807	1.61209	21.6582	49.321	1Higher max %DS
RCA Distal	3	PRE	3.73752	4.50701	4.11498	44.8307	4.13408	9.04558	49.321	1Higher max %DS
RPL1	6	PRE	1.36347	3.8043	2.50903	53.0392	3.18033	22.0599	49.321	1Higher max %DS
OM 1	20	PRE	1.29953	5.14303	3.04163	110.585	3.99716	23.4904	49.321	1Higher max %DS
Prox Cx	18	PRE	4.49404	5.63396	5.06643	32.4793	5.0843	11.6095	49.321	1Higher max %DS
RCA Mid	2	POST	3.6342	4.51455	4.12549	38.4458	3.96498	8.04159	49.321	1Higher max %DS
Dist LAD	14	POST	1.16113	2.39257	1.74798	62.3588	1.71939	25.6231	49.321	1Higher max %DS
RPDA	4	POST	1.54193	3.40931	2.53298	40.5643	1.95758	21.233	49.321	1Higher max %DS
Prox LAD	12	POST	3.27145	4.5449	4.0195	41.5461	3.79811	13.8663	49.321	1Higher max %DS
Mid Cx	19	POST	1.33209	2.27515	1.74105	21.0944	1.75079	18.9116	49.321	1Higher max %DS
RCA Distal	3	POST	3.39516	3.83793	3.63859	31.9064	3.60552	5.83463	49.321	1Higher max %DS
RCA Proximal	1	POST	4.572	5.09235	4.83304	22.2696	4.94405	7.26424	49.321	1Higher max %DS
OM 1	20	POST	1.48464	4.646	2.99977	103.414	3.6799	20.5443	49.321	1Higher max %DS
Prox Cx	18	POST	3.79532	5.46773	4.78117	30.4172	5.31701	28.6193	49.321	1Higher max %DS
Mid LAD	13	POST	1.85412	3.4078	2.66517	58.6441	2.79206	18.2757	49.321	1Higher max %DS
RPL1	6	POST	1.58581	7.12484	2.41362	45.1508	3.15132	25.9076	49.321	1Higher max %DS
RPDA	4	FU	0.858311	2.84429	1.74283	56.592	2.17409	49.321	49.321	1Higher max %DS
RPL1	6	FU	1.51708	2.95058	2.13621	41.6616	2.17243	22.29	49.321	1Higher max %DS
RCA Proximal	1	FU	3.7074	4.49938	4.14777	19.5272	4.14256	10.5046	49.321	1Higher max %DS
RCA Distal	3	FU	2.46358	3.93056	3.26325	36.2468	3.47682	23.4281	49.321	1Higher max %DS
Mid LAD	13	FU	1.65135	3.39602	2.363	37.5574	2.01115	17.8902	49.321	1Higher max %DS
Dist LAD	14	FU	0.966761	2.01432	1.46763	40.975	1.58513	23.6921	49.321	1Higher max %DS
OM 1	20	FU	1.33771	4.35724	2.66461	72.9758	1.78554	25.0811	49.321	1Higher max %DS
RCA Mid	2	FU	2.65154	4.53118	3.78232	36.2225	3.67753	27.8988	49.321	1Higher max %DS
Prox Cx	18	FU	2.76496	4.60798	3.64477	27.4599	4.72791	34.0476	49.321	1Higher max %DS
Mid Cx	19	FU	0.955997	1.5099	1.21128	20.0435	1.21448	21.2831	49.321	1Higher max %DS
Prox LAD	12	FU	2.79466	3.90886	3.39982	23.1933	3.6714	18.6092	49.321	1Higher max %DS
RCA Mid	2	PRE	3.41654	4.31293	3.85078	24.3973	3.94227	13.3357	27.6829	0Lower max %DS
RCA Proximal	1	PRE	3.9472	4.39931	4.16458	22.7182	4.1131	4.03357	27.6829	0Lower max %DS
Mid Cx	19	PRE	2.37216	3.47303	3.14753	19.6789	3.03634	21.8744	27.6829	0Lower max %DS
Prox Cx	18	PRE	3.6692	4.50197	4.1016	12.7865	4.31034	4.28205	27.6829	0Lower max %DS
OM 1	20	PRE	1.51632	3.97412	2.62279	52.0238	2.40272	36.8914	27.6829	0Lower max %DS
Dist Cx	30	PRE	1.54664	2.03067	1.76346	19.0541	1.78779	13.4885	27.6829	0Lower max %DS
RPDA	4	PRE	1.70022	3.01463	2.47243	35.1778	3.0628	16.8529	27.6829	0Lower max %DS
OM 2	21	PRE	1.18662	2.70227	2.02928	35.6328	1.66015	28.523	27.6829	0Lower max %DS
RCA Distal	3	PRE	3.49898	3.96976	3.78242	22.5219	3.75882	6.91266	27.6829	0Lower max %DS
OM 3	22	PRE	1.03169	2.53133	1.91836	39.7116	1.52608	26.4727	27.6829	0Lower max %DS
Dist LAD	14	PRE	1.53795	2.72304	2.06314	43.2733	1.973	21.3529	27.6829	0Lower max %DS
LAD Diagonal 1	15	PRE	1.2723	2.69873	1.97839	38.8701	1.73024	26.4665	27.6829	0Lower max %DS
LMCA	11	PRE	5.0593	5.80311	5.47367	7.09226	5.21568	2.99834	27.6829	0Lower max %DS
Prox LAD	12	PRE	3.93361	4.61102	4.31159	22.1594	4.14206	5.03255	27.6829	0Lower max %DS
Mid LAD	13	PRE	2.21703	3.15496	2.76031	36.7934	2.80498	20.9609	27.6829	0Lower max %DS
RPL1	6	PRE	1.47909	2.70018	1.98929	22.1328	2.08313	17.8272	27.6829	0Lower max %DS
RCA Mid	2	POST	2.95904	3.54473	3.25686	23.9489	3.28403	9.8962	27.6829	0Lower max %DS
Mid LAD	13	POST	1.54133	2.67337	1.9479	33.6338	2.01166	14.205	27.6829	0Lower max %DS
Prox Cx	18	POST	2.67126	3.33706	2.90451	16.0637	2.87815	7.18836	27.6829	0Lower max %DS
RPDA	4	POST	1.62671	2.55607	2.11487	31.7987	1.9778	17.7515	27.6829	0Lower max %DS
RCA Proximal	1	POST	3.388	4.00846	3.76318	24.5373	3.76856	10.0982	27.6829	0Lower max %DS
OM 3	22	POST	1.02001	1.81186	1.40567	37.3981	1.59893	22.3657	27.6829	0Lower max %DS
LMCA	11	POST	4.17288	5.00444	4.55805	9.00828	4.45111	6.25059	27.6829	0Lower max %DS
OM 2	21	POST	1.00814	1.90573	1.49231	34.0303	1.24061	18.6042	27.6829	0Lower max %DS
Prox LAD	12	POST	2.47149	3.71732	3.22638	25.3205	2.82136	12.2092	27.6829	0Lower max %DS
Dist LAD	14	POST	1.03429	1.78167	1.46326	33.2083	1.43231	23.0706	27.6829	0Lower max %DS
LAD Diagonal 1	15	POST	1.22116	1.85141	1.51045	27.4119	1.63053	22.8239	27.6829	0Lower max %DS
RCA Distal	3	POST	2.68221	3.31339	3.09538	22.6743	3.02415	11.3071	27.6829	0Lower max %DS
OM 1	20	POST	1.42948	2.89511	2.00251	51.5927	2.15731	19.3242	27.6829	0Lower max %DS
RPL1	6	POST	1.43124	2.27253	1.74866	20.2094	1.693	14.011	27.6829	0Lower max %DS
Dist Cx	30	POST	1.01636	1.39915	1.21615	20.5493	1.20865	15.9095	27.6829	0Lower max %DS
Mid Cx	19	POST	1.65188	2.39597	1.84671	22.9302	1.887	10.7876	27.6829	0Lower max %DS
OM 3	22	FU	1.03985	1.59392	1.29655	18.6765	1.29131	19.4729	27.6829	0Lower max %DS
Dist Cx	30	FU	0.876499	1.32145	1.16976	15.4964	1.09866	20.0972	27.6829	0Lower max %DS
RCA Mid	2	FU	1.70184	2.70922	2.16555	22.632	2.19202	22.3617	27.6829	0Lower max %DS
OM 2	21	FU	1.30983	1.77411	1.57315	17.0576	1.47181	11.0059	27.6829	0Lower max %DS
Prox LAD	12	FU	2.20895	2.86966	2.57716	8.03146	2.69501	7.84031	27.6829	0Lower max %DS
Prox Cx	18	FU	2.2602	2.9171	2.60839	13.3334	2.58288	5.49103	27.6829	0Lower max %DS
Mid Cx	19	FU	1.26964	1.87479	1.6099	15.3809	1.63772	16.7667	27.6829	0Lower max %DS
RCA Proximal	1	FU	1.95974	3.72655	3.086	30.4317	2.59768	24.558	27.6829	0Lower max %DS
Mid LAD	13	FU	1.36303	2.28452	1.70062	34.3828	1.80445	22.4707	27.6829	0Lower max %DS
Dist LAD	14	FU	0.67363	1.65179	1.24497	22.4639	0.933885	27.6829	27.6829	0Lower max %DS
LAD Diagonal 1	15	FU	1.14821	1.67029	1.35951	23.3646	1.44657	18.0257	27.6829	0Lower max %DS
OM 1	20	FU	1.26323	2.41021	1.80745	41.0107	1.87102	23.9141	27.6829	0Lower max %DS
LMCA	11	FU	3.43742	4.08723	3.83054	8.50045	3.89867	6.10272	27.6829	0Lower max %DS
RPDA	4	FU	1.28988	2.2197	1.86256	28.707	2.20145	18.2241	27.6829	0Lower max %DS
RCA Distal	3	FU	1.54767	2.62312	2.13617	18.8561	1.91389	18.8463	27.6829	0Lower max %DS
RPL1	6	FU	1.41716	1.98101	1.70882	17.559	1.56463	9.42544	27.6829	0Lower max %DS
LMCA	11	POST	4.87983	5.50879	5.21718	7.51854	5.22261	6.56326	46.338	1Higher max %DS
OM 1	20	POST	2.21377	3.41467	2.7604	52.9366	3.37367	25.9985	46.338	1Higher max %DS
Dist LAD	14	POST	1.27571	2.04304	1.67547	69.6957	1.71467	16.9948	46.338	1Higher max %DS
LAD Diagonal 1	15	POST	2.01966	2.71546	2.41822	27.2077	2.46639	17.6167	46.338	1Higher max %DS
RPDA	4	POST	1.62804	2.57088	1.9449	15.2022	2.00634	10.9742	46.338	1Higher max %DS
Prox LAD	12	POST	3.23261	3.96983	3.66537	20.0851	3.79145	7.7205	46.338	1Higher max %DS
Prox Cx	18	POST	3.3545	3.87114	3.61305	19.1513	3.65132	7.93499	46.338	1Higher max %DS
Mid LAD	13	POST	2.10106	3.44215	2.58888	48.8484	2.88741	9.6515	46.338	1Higher max %DS
RCA Distal	3	POST	2.86449	3.75217	3.34196	33.2743	3.28121	12.6931	46.338	1Higher max %DS
RCA Mid	2	POST	2.91116	4.20013	3.55702	41.8261	3.68149	20.9214	46.338	1Higher max %DS
RPL1	6	POST	1.50318	3.11996	2.16772	49.9457	2.21748	29.1936	46.338	1Higher max %DS
RCA Proximal	1	POST	3.79903	4.19832	3.99701	10.2464	3.95764	3.96809	46.338	1Higher max %DS
RCA Mid	2	FU	1.93637	4.08621	3.27462	39.4355	3.60846	46.338	46.338	1Higher max %DS
RPL1	6	FU	1.38248	2.74961	2.04961	40.1588	2.4024	39.932	46.338	1Higher max %DS
Prox LAD	12	FU	2.84702	4.15082	3.31598	19.7787	3.68734	16.7977	46.338	1Higher max %DS
Dist LAD	14	FU	1.08751	2.44624	1.80325	75.5196	1.79232	36.8594	46.338	1Higher max %DS
LAD Diagonal 1	15	FU	2.39429	3.26666	2.78782	29.0821	2.82811	15.2547	46.338	1Higher max %DS
Mid LAD	13	FU	1.74101	3.40529	2.61537	64.9569	2.36949	26.5237	46.338	1Higher max %DS
LMCA	11	FU	4.79832	5.49841	5.24837	5.79635	5.51709	5.11824	46.338	1Higher max %DS
Prox Cx	18	FU	3.13728	4.33796	3.64441	20.6128	3.44499	8.93191	46.338	1Higher max %DS
RCA Proximal	1	FU	2.93876	3.713	3.38338	13.0191	3.37293	12.8722	46.338	1Higher max %DS
RCA Distal	3	FU	2.88596	3.76342	3.20211	31.4419	3.2591	11.144	46.338	1Higher max %DS
OM 1	20	FU	1.92442	3.79325	2.91034	52.96	3.87264	40.8117	46.338	1Higher max %DS
RPDA	4	FU	1.84352	2.47835	2.08652	18.7322	2.20498	9.24981	46.338	1Higher max %DS
LAD Diagonal 1	15	FU	2.41997	3.01956	2.72078	24.5189	2.71341	10.8144	25.2037	0Lower max %DS
Dist LAD	14	FU	1.96181	2.37104	2.12124	17.2016	2.13278	7.28108	25.2037	0Lower max %DS
Prox Cx	18	FU	2.66051	3.59605	3.15299	21.7251	3.55659	9.31391	25.2037	0Lower max %DS
Mid LAD	13	FU	1.67739	2.42748	2.14813	33.5382	2.18807	23.3397	25.2037	0Lower max %DS
LMCA	11	FU	4.12037	4.59691	4.30626	5.81924	4.29564	4.08022	25.2037	0Lower max %DS
RCA Mid	2	FU	3.65989	4.31106	3.89126	16.6641	3.91939	6.62089	25.2037	0Lower max %DS
RCA Distal	3	FU	3.0128	3.91634	3.60769	57.4742	3.60254	16.3701	25.2037	0Lower max %DS
LPL1	24	FU	2.02833	2.95712	2.36705	26.8402	2.36068	14.0786	25.2037	0Lower max %DS
RCA Proximal	1	FU	3.58718	4.57438	4.18689	38.9389	4.36122	17.7482	25.2037	0Lower max %DS
LAD Diagonal 2	16	FU	1.76099	2.31167	2.01023	31.3622	1.99392	9.63999	25.2037	0Lower max %DS
RPDA	4	FU	1.62384	2.69351	2.25458	49.8122	2.55162	25.2037	25.2037	0Lower max %DS
Prox LAD	12	FU	2.29708	4.35081	3.46779	28.5839	2.57289	10.2526	25.2037	0Lower max %DS
RCA Proximal	1	POST	2.85164	3.68793	3.26142	27.9348	3.2206	11.4383	29.2431	0Lower max %DS
Mid Cx	19	POST	2.58386	3.51077	3.19533	18.2618	2.94524	12.2701	29.2431	0Lower max %DS
RCA Mid	2	POST	2.58532	3.11217	2.89308	23.3572	2.93732	9.69085	29.2431	0Lower max %DS
LAD Diagonal 1	15	POST	1.84717	2.66242	2.11002	22.6358	2.23356	12.2859	29.2431	0Lower max %DS
OM 3	22	POST	2.08632	2.58307	2.3001	47.061	2.26061	7.71006	29.2431	0Lower max %DS
Prox Cx	18	POST	2.81024	3.76711	3.44011	20.0752	3.35514	16.2407	29.2431	0Lower max %DS
LMCA	11	POST	4.59937	4.98158	4.79781	7.51429	4.88679	2.82863	29.2431	0Lower max %DS
Dist LAD	14	POST	1.33818	2.20592	1.73999	60.1763	1.67992	20.3426	29.2431	0Lower max %DS
OM 1	20	POST	1.20058	1.85003	1.52016	19.0097	1.51804	20.9121	29.2431	0Lower max %DS
OM 2	21	POST	1.53745	2.68375	1.92312	43.374	2.14142	21.0528	29.2431	0Lower max %DS
Mid LAD	13	POST	1.74332	3.63682	2.53431	52.1587	2.56131	31.9362	29.2431	0Lower max %DS
RCA Distal	3	POST	1.86184	2.72138	2.31467	43.9125	2.19692	15.2522	29.2431	0Lower max %DS
Prox LAD	12	POST	2.90316	4.22346	3.45636	25.4926	3.55095	17.6225	29.2431	0Lower max %DS
RCA Proximal	1	FU	2.88633	3.59091	3.26605	26.9091	3.22516	10.5059	29.2431	0Lower max %DS
LMCA	11	FU	4.49457	5.16209	4.77835	12.3179	4.67654	3.8767	29.2431	0Lower max %DS
Prox LAD	12	FU	2.81473	3.77607	3.25499	23.5554	3.09193	8.93152	29.2431	0Lower max %DS
RCA Mid	2	FU	2.4485	2.97309	2.71912	21.68	2.72837	10.2577	29.2431	0Lower max %DS
RCA Distal	3	FU	1.81983	2.6504	2.26571	40.4132	2.28507	20.3598	29.2431	0Lower max %DS
OM 1	20	FU	1.24185	1.70496	1.48881	15.2339	1.4997	17.1935	29.2431	0Lower max %DS
OM 2	21	FU	1.34584	2.26977	1.78658	46.7976	1.79669	20.122	29.2431	0Lower max %DS
Prox Cx	18	FU	2.74721	3.47153	3.14129	20.9857	3.23677	7.76502	29.2431	0Lower max %DS
Mid Cx	19	FU	2.4632	3.52233	3.10688	19.8404	3.13447	21.4157	29.2431	0Lower max %DS
Dist LAD	14	FU	1.38797	2.43782	1.94174	61.9446	1.96161	29.2431	29.2431	0Lower max %DS
LAD Diagonal 1	15	FU	1.61628	2.40661	2.0583	26.2384	2.13007	12.7584	29.2431	0Lower max %DS
OM 3	22	FU	1.53347	2.82229	2.1413	40.6409	1.8756	18.2414	29.2431	0Lower max %DS
Mid LAD	13	FU	1.48611	3.46675	2.50492	54.9673	2.37462	17.076	29.2431	0Lower max %DS
OM 1	20	PRE	2.06979	3.26837	2.7012	45.6004	2.51933	11.4244	38.0068	1Higher max %DS
Mid LAD	13	PRE	2.85897	3.93313	3.3753	73.9275	3.44101	13.7671	38.0068	1Higher max %DS
Prox LAD	12	PRE	4.1249	4.83587	4.4623	29.389	4.43074	6.90272	38.0068	1Higher max %DS
LAD Diagonal 1	15	PRE	1.94567	2.92771	2.43979	29.6533	2.45044	20.599	38.0068	1Higher max %DS
Dist LAD	14	PRE	1.76218	2.93022	2.30999	68.319	2.11074	16.4388	38.0068	1Higher max %DS
Prox Cx	18	PRE	3.46744	4.321	3.85917	35.5791	3.84828	9.89651	38.0068	1Higher max %DS
OM 2	21	PRE	2.56764	3.75971	3.22376	75.2002	2.88357	10.9564	38.0068	1Higher max %DS
RCA Proximal	1	PRE	3.79257	4.6187	4.15983	33.3475	4.2067	9.84464	38.0068	1Higher max %DS
RCA Mid	2	PRE	3.25888	4.09371	3.61663	26.2176	3.61151	9.76427	38.0068	1Higher max %DS
RPL1	6	PRE	2.02712	2.89425	2.44092	36.1611	2.50259	10.2214	38.0068	1Higher max %DS
LMCA	11	PRE	4.10829	4.87239	4.56802	7.05197	4.74726	7.98295	38.0068	1Higher max %DS
RPDA	4	PRE	2.2959	3.35784	2.88883	76.1245	2.56663	9.94287	38.0068	1Higher max %DS
OM 2	21	POST	2.0952	3.25715	2.71162	56.9592	2.45626	8.62727	38.0068	1Higher max %DS
LAD Diagonal 1	15	POST	1.73096	3.05473	2.1795	30.4043	2.27769	24.0039	38.0068	1Higher max %DS
Prox Cx	18	POST	3.02168	3.46028	3.24943	30.281	3.24149	6.78134	38.0068	1Higher max %DS
LMCA	11	POST	3.73934	4.30004	3.97839	7.56753	3.95934	5.55627	38.0068	1Higher max %DS
Dist LAD	14	POST	1.65354	3.03935	2.12462	67.0327	2.32057	23.4258	38.0068	1Higher max %DS
RPDA	4	POST	1.85916	2.65802	2.25386	50.1133	2.10074	10.1636	38.0068	1Higher max %DS
RCA Mid	2	POST	2.82689	3.18956	3.04133	17.6393	3.05821	7.5639	38.0068	1Higher max %DS
RPL1	6	POST	1.49162	2.14242	1.8554	29.9214	1.70387	12.3852	38.0068	1Higher max %DS
RCA Proximal	1	POST	3.1922	3.70431	3.41951	27.3082	3.39525	5.96161	38.0068	1Higher max %DS
Mid LAD	13	POST	2.22587	3.41811	2.73321	52.4752	2.82859	21.3081	38.0068	1Higher max %DS
OM 1	20	POST	1.89727	2.42894	2.12626	15.321	2.12484	10.5071	38.0068	1Higher max %DS
Prox LAD	12	POST	2.96543	3.69146	3.41659	19.9173	3.24816	8.70424	38.0068	1Higher max %DS
RCA Proximal	1	FU	2.71268	3.60398	3.22174	31.4963	3.39916	20.1958	38.0068	1Higher max %DS
RPL1	6	FU	1.40785	2.15859	1.8129	27.7839	1.58264	11.0442	38.0068	1Higher max %DS
RPDA	4	FU	1.79524	2.44118	2.10551	42.8343	1.96104	8.11946	38.0068	1Higher max %DS
LMCA	11	FU	3.54149	4.29935	3.94036	7.93112	3.72119	4.82931	38.0068	1Higher max %DS
LAD Diagonal 1	15	FU	1.02085	1.85056	1.64419	22.8229	1.64671	38.0068	38.0068	1Higher max %DS
OM 2	21	FU	1.81402	2.73288	2.21842	54.5532	2.52086	12.152	38.0068	1Higher max %DS
OM 1	20	FU	1.61912	2.09518	1.77865	20.9437	1.87251	9.85248	38.0068	1Higher max %DS
RCA Mid	2	FU	2.56343	2.95539	2.75964	21.7408	2.76356	6.18991	38.0068	1Higher max %DS
Prox LAD	12	FU	3.01713	3.52635	3.32643	13.9529	3.1956	5.58478	38.0068	1Higher max %DS
Dist LAD	14	FU	1.09749	2.2093	1.61824	53.5842	1.73385	26.9671	38.0068	1Higher max %DS
Mid LAD	13	FU	1.81383	2.62694	2.20106	52.7653	2.20013	17.558	38.0068	1Higher max %DS
Prox Cx	18	FU	2.66694	3.10624	2.872	25.6648	2.89799	7.35787	38.0068	1Higher max %DS
RCA Mid	2	PRE	3.09325	3.66	3.4794	22.1905	3.3346	7.23774	30.9612	0Lower max %DS
OM 1	20	PRE	1.65734	2.17549	1.97193	13.6665	1.96022	14.0725	30.9612	0Lower max %DS
RCA Proximal	1	PRE	3.24886	4.30856	3.65963	40.3658	3.65067	11.0065	30.9612	0Lower max %DS
Mid Cx	19	PRE	1.75346	2.60815	2.04491	37.4218	2.0318	11.1137	30.9612	0Lower max %DS
Prox Cx	18	PRE	3.91768	4.49005	4.09959	13.231	4.19168	4.58921	30.9612	0Lower max %DS
OM 2	21	PRE	1.89283	3.802	2.85549	70.8082	2.91458	20.6941	30.9612	0Lower max %DS
Mid LAD	13	PRE	2.40859	3.17746	2.80408	31.3858	2.79229	11.5027	30.9612	0Lower max %DS
Prox LAD	12	PRE	3.36275	4.96453	4.17531	34.1214	3.99792	14.7485	30.9612	0Lower max %DS
LMCA	11	PRE	5.08463	5.41836	5.28824	5.00448	5.43638	1.92951	30.9612	0Lower max %DS
Dist LAD	14	PRE	1.75383	2.94532	2.28366	43.0256	2.42252	27.6031	30.9612	0Lower max %DS
LAD Diagonal 1	15	PRE	2.08442	3.5746	2.87385	32.4954	3.47968	17.1441	30.9612	0Lower max %DS
OM 3	22	PRE	2.16225	2.79728	2.48959	39.2068	2.4617	12.1645	30.9612	0Lower max %DS
RPL1	6	PRE	1.67706	2.95169	2.36224	27.9477	1.99232	15.8234	30.9612	0Lower max %DS
RPDA	4	PRE	1.6094	2.40082	2.08173	29.596	1.87922	14.3581	30.9612	0Lower max %DS
RCA Distal	3	PRE	2.7894	3.64022	3.19616	33.8031	3.18386	11.7866	30.9612	0Lower max %DS
LAD Diagonal 1	15	POST	1.95178	2.52877	2.3276	28.599	2.31701	15.763	30.9612	0Lower max %DS
Prox LAD	12	POST	2.60586	3.82239	3.18042	45.8996	3.42031	13.1198	30.9612	0Lower max %DS
Dist LAD	14	POST	1.63355	2.6157	2.06681	54.9735	1.87822	12.9801	30.9612	0Lower max %DS
OM 3	22	POST	1.6998	2.51215	2.16422	52.7048	2.02227	15.9456	30.9612	0Lower max %DS
RCA Proximal	1	POST	2.67531	3.1161	2.88357	35.1519	2.88838	7.377	30.9612	0Lower max %DS
RCA Mid	2	POST	2.64978	3.29201	2.8861	40.4877	2.88062	8.01346	30.9612	0Lower max %DS
Mid LAD	13	POST	2.19737	2.68375	2.49741	37.0861	2.54762	11.2189	30.9612	0Lower max %DS
Prox Cx	18	POST	3.0444	3.71453	3.49646	12.5356	3.25509	6.47281	30.9612	0Lower max %DS
Mid Cx	19	POST	1.63299	2.25435	1.935	25.7215	1.86754	12.5595	30.9612	0Lower max %DS
OM 1	20	POST	1.44555	1.77878	1.62034	15.5335	1.62516	11.0523	30.9612	0Lower max %DS
OM 2	21	POST	1.63595	3.36426	2.31872	75.1973	2.43368	23.1959	30.9612	0Lower max %DS
RPL1	6	POST	1.54804	2.45913	1.94481	29.7807	1.827	15.2114	30.9612	0Lower max %DS
RPDA	4	POST	1.47346	1.98564	1.79259	18.1694	1.67322	11.9384	30.9612	0Lower max %DS
RCA Distal	3	POST	2.35114	3.0921	2.67506	34.1464	2.66348	9.64209	30.9612	0Lower max %DS
LMCA	11	POST	4.04362	5.24229	4.58421	9.21988	4.94361	3.50926	30.9612	0Lower max %DS
LAD Diagonal 1	15	FU	1.68187	2.61009	2.17378	30.1152	2.83176	30.9612	30.9612	0Lower max %DS
Mid Cx	19	FU	1.23082	2.09137	1.78096	27.6679	1.55417	20.805	30.9612	0Lower max %DS
OM 1	20	FU	1.35488	2.30583	1.58895	10.7646	1.63724	15.4364	30.9612	0Lower max %DS
RCA Proximal	1	FU	2.47733	3.34593	2.89385	32.8575	2.83812	12.7121	30.9612	0Lower max %DS
OM 2	21	FU	1.35525	2.92769	2.0557	59.6074	2.09069	23.9679	30.9612	0Lower max %DS
RCA Mid	2	FU	2.53933	3.1213	2.85728	21.8939	3.01777	8.0446	30.9612	0Lower max %DS
RPDA	4	FU	1.31102	2.00552	1.69212	27.6775	1.51093	13.2311	30.9612	0Lower max %DS
OM 3	22	FU	1.71155	2.5025	2.04261	38.0892	2.19374	20.9609	30.9612	0Lower max %DS
RPL1	6	FU	1.65527	2.61467	2.13881	23.5068	2.5532	21.4461	30.9612	0Lower max %DS
Mid LAD	13	FU	1.92636	2.52733	2.31003	33.7898	2.29906	16.2109	30.9612	0Lower max %DS
Dist LAD	14	FU	1.30682	2.18646	1.75349	47.4431	1.93254	18.6823	30.9612	0Lower max %DS
Prox LAD	12	FU	2.51064	3.52139	2.82571	26.7249	2.82852	11.2384	30.9612	0Lower max %DS
LMCA	11	FU	3.46546	4.12502	3.81143	6.9772	3.72755	5.57474	30.9612	0Lower max %DS
RCA Distal	3	FU	2.20247	3.29991	2.73403	32.9973	2.64022	16.5666	30.9612	0Lower max %DS
Prox Cx	18	FU	2.76931	3.43174	3.18754	11.4283	3.11411	11.0722	30.9612	0Lower max %DS
Prox Cx	18	PRE	3.7699	4.05062	3.93331	10.0523	3.94084	4.33768	22.2481	0Lower max %DS
OM 1	20	PRE	1.8792	2.81844	2.25918	24.9401	2.26816	15.842	22.2481	0Lower max %DS
OM 2	21	PRE	1.88606	3.70058	2.73238	52.7429	3.16542	22.2508	22.2481	0Lower max %DS
RCA Mid	2	PRE	2.87877	3.90011	3.48071	36.9005	3.36486	14.4462	22.2481	0Lower max %DS
RCA Distal	3	PRE	2.6369	3.53233	2.9335	62.6302	2.92759	9.92941	22.2481	0Lower max %DS
Prox LAD	12	PRE	4.24007	4.7069	4.42306	19.5628	4.44532	3.93717	22.2481	0Lower max %DS
Dist LAD	14	PRE	1.9954	2.99735	2.42663	64.4231	2.46903	11.8986	22.2481	0Lower max %DS
OM 3	22	PRE	1.72607	2.59414	2.15234	45.1667	2.05517	16.0132	22.2481	0Lower max %DS
RCA Proximal	1	PRE	3.57156	4.46017	3.79639	17.2807	3.89166	7.29137	22.2481	0Lower max %DS
Mid LAD	13	PRE	2.77708	4.56843	3.72469	37.9648	3.52482	20.4046	22.2481	0Lower max %DS
RPDA	4	PRE	2.24776	3.09383	2.59128	15.4208	2.65714	12.6203	22.2481	0Lower max %DS
LAD Diagonal 1	15	PRE	1.85118	2.46508	2.14146	38.2429	2.14131	12.8908	22.2481	0Lower max %DS
Prox LAD	12	POST	4.03404	4.53386	4.30215	18.4574	4.31253	6.45778	22.2481	0Lower max %DS
Mid LAD	13	POST	2.6177	4.55841	3.7933	29.3619	5.22803	22.2481	22.2481	0Lower max %DS
Dist LAD	14	POST	1.93999	3.25833	2.68114	59.4497	2.31072	15.957	22.2481	0Lower max %DS
Prox Cx	18	POST	3.25658	4.06555	3.69635	18.5631	3.74173	12.966	22.2481	0Lower max %DS
[truncated: 360 more rows]
